# Supplementary material for: Immune Activation Following Irbesartan Treatment in a Colorectal Cancer Patient: A Case Study
Source: Int J Mol Sci. 2023 Mar 20;24(6):5869. doi: 10.3390/ijms24065869 (PMC10051648; doi:10.3390/ijms24065869)
Supplement: Supplementary file 1 [file ijms-24-05869-s001.zip]

Archive with 4 entries (4 files):
- Supplemental Figure S1.pdf
- Supplemental Table S1.xlsx
- Supplemental Table S2.txt
- Supplemental Table S3.txt
