# Supplementary material for: Immune Activation Following Irbesartan Treatment in a Colorectal Cancer Patient: A Case Study
Source: Int J Mol Sci. 2023 Mar 20;24(6):5869. doi: 10.3390/ijms24065869 (PMC10051648; doi:10.3390/ijms24065869)
Supplement: Supplementary file 1 [file ijms-24-05869-s001.zip › Supplemental Table S1.xlsx]

## Sheet: Pathways enriched in biopsy 1
GroupID	Category	Term	Description	LogP	Log(q-value)	InTerm_InList	Genes	Symbols
1_Summary	Reactome Gene Sets	R-HSA-9031628	NGF-stimulated transcription	-9.29186	-4.973	8/39	1.9582e+41	EGR1,EGR3,FOS,FOSB,JUND,RRAD,TRIB1,ARC,HSPB1,FGFBP1
1_Member	Reactome Gene Sets	R-HSA-9031628	NGF-stimulated transcription	-9.29186	-4.973	8/39	1.9582e+33	EGR1,EGR3,FOS,FOSB,JUND,RRAD,TRIB1,ARC
1_Member	Reactome Gene Sets	R-HSA-198725	Nuclear Events (kinase and transcription factor activation)	-7.67418	-3.656	8/61	1.9582e+33	EGR1,EGR3,FOS,FOSB,JUND,RRAD,TRIB1,ARC
1_Member	Reactome Gene Sets	R-HSA-187037	Signaling by NTRK1 (TRKA)	-5.52399	-2.409	8/115	1.9582e+33	EGR1,EGR3,FOS,FOSB,JUND,RRAD,TRIB1,ARC
1_Member	Reactome Gene Sets	R-HSA-166520	Signaling by NTRKs	-5.03073	-2.073	8/134	1.9582e+33	EGR1,EGR3,FOS,FOSB,JUND,RRAD,TRIB1,ARC
1_Member	Reactome Gene Sets	R-HSA-9006934	Signaling by Receptor Tyrosine Kinases	-2.23609	-0.411	10/506	1.9582e+41	EGR1,EGR3,FOS,FOSB,HSPB1,JUND,RRAD,FGFBP1,TRIB1,ARC
2_Summary	Canonical Pathways	M167	PID AP1 PATHWAY	-7.19373	-3.352	8/70	4.67196e+165	ATF3,EGR1,FABP4,FOS,FOSB,JUN,JUND,MMP1,BMP2,SOX9,KLF4,IL17RB,MUC5B,BGLAP,NR4A1,H2AX,TFF1,TFF3,HSPB1,EGR3,PCK1,KCNJ11,BTG2,CBX4,CBX8,EDN2,TNFSF9,TRIB1,ZFPM1,NRARP,CA9,ARC,TOB1,MIF,ROMO1,HSPA1B,TCIM,HNF1A,MT1G
2_Member	Canonical Pathways	M167	PID AP1 PATHWAY	-7.19373	-3.352	8/70	4.67196e+30	ATF3,EGR1,FABP4,FOS,FOSB,JUN,JUND,MMP1
2_Member	GO Biological Processes	GO:0061614	pri-miRNA transcription by RNA polymerase II	-5.75753	-2.448	6/48	6.50196e+22	BMP2,EGR1,FOS,JUN,SOX9,KLF4
2_Member	KEGG Pathway	hsa04657	IL-17 signaling pathway	-5.12491	-2.148	7/93	2.35324e+30	FOS,FOSB,JUN,JUND,MMP1,IL17RB,MUC5B
2_Member	GO Biological Processes	GO:1902893	regulation of pri-miRNA transcription by RNA polymerase II	-4.72185	-1.891	5/43	6.50196e+18	BMP2,EGR1,FOS,JUN,SOX9
2_Member	Canonical Pathways	M115	PID REG GR PATHWAY	-4.39571	-1.668	6/82	6.32196e+22	BGLAP,EGR1,FOS,NR4A1,JUN,MMP1
2_Member	GO Biological Processes	GO:1902895	positive regulation of pri-miRNA transcription by RNA polymerase II	-3.99457	-1.391	4/32	650195823533725	BMP2,EGR1,FOS,JUN
2_Member	Reactome Gene Sets	R-HSA-9018519	Estrogen-dependent gene expression	-3.79173	-1.311	7/150	2.35324e+27	FOS,FOSB,H2AX,JUN,JUND,TFF1,TFF3
2_Member	Canonical Pathways	M65	PID FRA PATHWAY	-3.74352	-1.27	4/37	632372537274312	BGLAP,JUN,JUND,MMP1
2_Member	Reactome Gene Sets	R-HSA-8939211	ESR-mediated signaling	-3.47412	-1.123	8/223	2.35324e+31	FOS,FOSB,H2AX,HSPB1,JUN,JUND,TFF1,TFF3
2_Member	Canonical Pathways	M60	PID NFAT TFPATHWAY	-3.33794	-1.052	4/47	1958196023533720	EGR1,EGR3,FOS,JUN
2_Member	Reactome Gene Sets	R-HSA-9006931	Signaling by Nuclear Receptors	-3.28382	-1.012	9/299	2.35324e+35	FOS,FOSB,H2AX,HSPB1,JUN,JUND,PCK1,TFF1,TFF3
2_Member	GO Biological Processes	GO:0046683	response to organophosphorus	-3.15916	-0.916	6/138	2.35324e+23	FOS,FOSB,JUN,JUND,KCNJ11,PCK1
2_Member	GO Biological Processes	GO:0051591	response to cAMP	-3.0207	-0.83	5/98	2.35324e+19	FOS,FOSB,JUN,JUND,PCK1
2_Member	GO Biological Processes	GO:0014074	response to purine-containing compound	-2.92642	-0.786	6/153	2.35324e+23	FOS,FOSB,JUN,JUND,KCNJ11,PCK1
2_Member	GO Biological Processes	GO:0009612	response to mechanical stimulus	-2.91733	-0.786	7/210	6.32235e+26	BGLAP,FOS,FOSB,JUN,JUND,SOX9,BTG2
2_Member	Reactome Gene Sets	R-HSA-8943724	Regulation of PTEN gene transcription	-2.90786	-0.786	4/61	1.95837e+16	EGR1,JUN,CBX4,CBX8
2_Member	Canonical Pathways	M8	PID ENDOTHELIN PATHWAY	-2.85556	-0.759	4/63	1907235337254310	EDN2,FOS,JUN,MMP1
2_Member	GO Biological Processes	GO:1902105	regulation of leukocyte differentiation	-2.82173	-0.736	8/281	6.32196e+35	BGLAP,EGR3,FOS,JUN,TNFSF9,TRIB1,ZFPM1,NRARP
2_Member	Canonical Pathways	M255	PID HIF1 TFPATHWAY	-2.78052	-0.704	4/66	768235337257033	CA9,FOS,JUN,TFF3
2_Member	KEGG Pathway	hsa05031	Amphetamine addiction	-2.73261	-0.679	4/68	2.35324e+16	FOS,FOSB,JUN,ARC
2_Member	GO Biological Processes	GO:0002761	regulation of myeloid leukocyte differentiation	-2.63112	-0.626	5/120	6.32235e+21	BGLAP,FOS,JUN,TRIB1,ZFPM1
2_Member	GO Biological Processes	GO:0060395	SMAD protein signal transduction	-2.55579	-0.579	4/76	6502353372510140	BMP2,FOS,JUN,TOB1
2_Member	Reactome Gene Sets	R-HSA-2559580	Oxidative Stress Induced Senescence	-2.52455	-0.563	5/127	2.3533e+20	FOS,H2AX,JUN,CBX4,CBX8
2_Member	GO Biological Processes	GO:0007568	aging	-2.48176	-0.536	8/319	6.32235e+32	BGLAP,FOS,H2AX,JUN,JUND,MIF,PCK1,ROMO1
2_Member	GO Biological Processes	GO:0071277	cellular response to calcium ion	-2.4366	-0.515	4/82	2353235437253720	FOS,FOSB,JUN,JUND
2_Member	GO Biological Processes	GO:1903708	positive regulation of hemopoiesis	-2.38824	-0.496	6/196	1.96024e+24	EGR3,FOS,HSPA1B,JUN,TNFSF9,TRIB1
2_Member	GO Biological Processes	GO:1903706	regulation of hemopoiesis	-2.35022	-0.475	10/487	6.32196e+44	BGLAP,EGR3,FOS,HSPA1B,JUN,TNFSF9,TRIB1,TCIM,ZFPM1,NRARP
2_Member	Canonical Pathways	M2579	ST DIFFERENTIATION PATHWAY IN PC12 CELLS	-2.30523	-0.449	3/45	195819603725	EGR1,EGR3,JUN
2_Member	Canonical Pathways	M70	PID PS1 PATHWAY	-2.27836	-0.431	3/46	235337256927	FOS,JUN,HNF1A
2_Member	GO Biological Processes	GO:0002573	myeloid leukocyte differentiation	-2.2639	-0.423	6/208	6.32235e+25	BGLAP,FOS,JUN,MT1G,TRIB1,ZFPM1
2_Member	GO Biological Processes	GO:1902107	positive regulation of leukocyte differentiation	-2.19478	-0.399	5/152	1.96024e+20	EGR3,FOS,JUN,TNFSF9,TRIB1
2_Member	GO Biological Processes	GO:0045639	positive regulation of myeloid cell differentiation	-2.17812	-0.392	4/97	2.35333e+16	FOS,HSPA1B,JUN,TRIB1
2_Member	Canonical Pathways	M276	PID FGF PATHWAY	-2.06253	-0.32	3/55	63223533725	BGLAP,FOS,JUN
2_Member	GO Biological Processes	GO:0002763	positive regulation of myeloid leukocyte differentiation	-2.04103	-0.305	3/56	2353372510221	FOS,JUN,TRIB1
3_Summary	GO Biological Processes	GO:0010035	response to inorganic substance	-6.42325	-2.706	18/564	3.88632e+117	RHOB,BGLAP,FABP4,FABP1,FOS,FOSB,HBA1,HBA2,HBB,JUN,JUND,MT1A,MT1E,MT1G,TFF1,KLF4,KLF2,CBX8,EGR1,KCNJ11,MSX1,ROMO1,CLU,HSPA1B,HSPB1,PCK1,SOX9,TFAP4,LDLR
3_Member	GO Biological Processes	GO:0010035	response to inorganic substance	-6.42325	-2.706	18/564	3.88632e+71	RHOB,BGLAP,FABP4,FABP1,FOS,FOSB,HBA1,HBA2,HBB,JUN,JUND,MT1A,MT1E,MT1G,TFF1,KLF4,KLF2,CBX8
3_Member	GO Biological Processes	GO:0009636	response to toxic substance	-6.08887	-2.63	17/533	3.88632e+67	RHOB,BGLAP,EGR1,FABP1,FOS,HBA1,HBA2,HBB,JUN,KCNJ11,MSX1,MT1A,MT1E,MT1G,KLF4,KLF2,CBX8
3_Member	GO Biological Processes	GO:0042542	response to hydrogen peroxide	-5.70839	-2.448	9/146	3.88217e+36	RHOB,FABP1,HBA1,HBA2,HBB,JUN,KLF4,KLF2,CBX8
3_Member	GO Biological Processes	GO:0000302	response to reactive oxygen species	-5.65367	-2.448	11/236	3.88217e+46	RHOB,FABP1,FOS,HBA1,HBA2,HBB,JUN,KLF4,KLF2,CBX8,ROMO1
3_Member	GO Biological Processes	GO:0097237	cellular response to toxic substance	-5.39609	-2.307	11/251	3.88196e+44	RHOB,EGR1,FABP1,HBA1,HBA2,HBB,KCNJ11,MSX1,KLF4,KLF2,CBX8
3_Member	GO Biological Processes	GO:0046677	response to antibiotic	-4.99587	-2.07	12/331	3.88632e+47	RHOB,BGLAP,CLU,EGR1,FABP1,HBA1,HBA2,HBB,JUN,KLF4,KLF2,CBX8
3_Member	GO Biological Processes	GO:0034614	cellular response to reactive oxygen species	-4.28552	-1.579	8/170	3.88217e+34	RHOB,FABP1,FOS,JUN,KLF4,KLF2,CBX8,ROMO1
3_Member	GO Biological Processes	GO:0006979	response to oxidative stress	-4.25227	-1.567	13/458	3.88217e+54	RHOB,FABP1,FOS,HBA1,HBA2,HBB,HSPA1B,HSPB1,JUN,KLF4,KLF2,CBX8,ROMO1
3_Member	GO Biological Processes	GO:0034599	cellular response to oxidative stress	-3.84464	-1.325	10/309	3.88217e+42	RHOB,FABP1,FOS,HSPA1B,HSPB1,JUN,KLF4,KLF2,CBX8,ROMO1
3_Member	GO Biological Processes	GO:0071236	cellular response to antibiotic	-3.8097	-1.311	7/149	3.88119e+28	RHOB,CLU,EGR1,FABP1,KLF4,KLF2,CBX8
3_Member	GO Biological Processes	GO:0035690	cellular response to drug	-3.79105	-1.311	11/376	3.88196e+44	RHOB,EGR1,FABP1,KCNJ11,MSX1,PCK1,SOX9,TFAP4,KLF4,KLF2,CBX8
3_Member	GO Biological Processes	GO:0045429	positive regulation of nitric oxide biosynthetic process	-3.48755	-1.123	4/43	1.1913e+16	CLU,HBB,KLF4,KLF2
3_Member	GO Biological Processes	GO:1904407	positive regulation of nitric oxide metabolic process	-3.44875	-1.116	4/44	1.1913e+16	CLU,HBB,KLF4,KLF2
3_Member	GO Biological Processes	GO:1903428	positive regulation of reactive oxygen species biosynthetic process	-3.01848	-0.83	4/57	1.1913e+16	CLU,HBB,KLF4,KLF2
3_Member	GO Biological Processes	GO:0070301	cellular response to hydrogen peroxide	-2.98125	-0.826	5/100	3.88217e+20	RHOB,FABP1,KLF4,KLF2,CBX8
3_Member	GO Biological Processes	GO:2000379	positive regulation of reactive oxygen species metabolic process	-2.92375	-0.786	5/103	1.1913e+22	CLU,HBB,KLF4,KLF2,ROMO1
3_Member	GO Biological Processes	GO:0045428	regulation of nitric oxide biosynthetic process	-2.78052	-0.704	4/66	1.1913e+16	CLU,HBB,KLF4,KLF2
3_Member	GO Biological Processes	GO:0006809	nitric oxide biosynthetic process	-2.53519	-0.57	4/77	1.1913e+16	CLU,HBB,KLF4,KLF2
3_Member	GO Biological Processes	GO:0046209	nitric oxide metabolic process	-2.4366	-0.515	4/82	1.1913e+16	CLU,HBB,KLF4,KLF2
3_Member	GO Biological Processes	GO:2001057	reactive nitrogen species metabolic process	-2.38072	-0.491	4/85	1.1913e+16	CLU,HBB,KLF4,KLF2
3_Member	GO Biological Processes	GO:0071229	cellular response to acid chemical	-2.22447	-0.405	6/212	1.95839e+24	EGR1,LDLR,PCK1,SOX9,KLF4,KLF2
3_Member	GO Biological Processes	GO:1901655	cellular response to ketone	-2.20978	-0.404	4/95	5.1057e+16	PCK1,TFAP4,KLF4,KLF2
3_Member	GO Biological Processes	GO:0072593	reactive oxygen species metabolic process	-2.17578	-0.392	7/286	1.1913e+30	CLU,HBA1,HBA2,HBB,KLF4,KLF2,ROMO1
3_Member	GO Biological Processes	GO:1903426	regulation of reactive oxygen species biosynthetic process	-2.07309	-0.327	4/104	1.1913e+16	CLU,HBB,KLF4,KLF2
3_Member	GO Biological Processes	GO:0042136	neurotransmitter biosynthetic process	-2.04461	-0.308	4/106	1.1913e+16	CLU,HBB,KLF4,KLF2
4_Summary	GO Biological Processes	GO:0008285	negative regulation of cell proliferation	-6.26141	-2.641	21/773	6.5016e+115	BMP2,DACH1,DPT,HSPA1B,JUN,MSX1,MSX2,SOX4,SOX9,SSTR1,TFAP4,NR2F2,TFF1,BTG2,KLF4,PHF14,FGFBP1,TOB1,TRIB1,GAL,WNK2,ATF3,FABP4,HSPB1,RASD2,FOXA2,MIF,CCL26
4_Member	GO Biological Processes	GO:0008285	negative regulation of cell proliferation	-6.26141	-2.641	21/773	6.5016e+86	BMP2,DACH1,DPT,HSPA1B,JUN,MSX1,MSX2,SOX4,SOX9,SSTR1,TFAP4,NR2F2,TFF1,BTG2,KLF4,PHF14,FGFBP1,TOB1,TRIB1,GAL,WNK2
4_Member	GO Biological Processes	GO:0031400	negative regulation of protein modification process	-2.45103	-0.519	12/631	4.67217e+49	ATF3,FABP4,HSPA1B,HSPB1,JUN,SOX4,TFAP4,NR2F2,KLF4,TRIB1,RASD2,WNK2
4_Member	GO Biological Processes	GO:0042326	negative regulation of phosphorylation	-2.41294	-0.507	10/477	4.67217e+40	ATF3,FABP4,FOXA2,HSPB1,JUN,TFAP4,NR2F2,KLF4,TRIB1,WNK2
4_Member	GO Biological Processes	GO:0070371	ERK1 and ERK2 cascade	-2.40907	-0.507	8/328	4.6765e+31	ATF3,BMP2,JUN,MIF,SOX9,KLF4,CCL26,WNK2
4_Member	GO Biological Processes	GO:0001933	negative regulation of protein phosphorylation	-2.17799	-0.392	9/436	4.67217e+36	ATF3,FABP4,HSPB1,JUN,TFAP4,NR2F2,KLF4,TRIB1,WNK2
4_Member	GO Biological Processes	GO:0070372	regulation of ERK1 and ERK2 cascade	-2.00842	-0.28	7/308	4.6765e+27	ATF3,BMP2,JUN,MIF,KLF4,CCL26,WNK2
5_Summary	GO Biological Processes	GO:0050679	positive regulation of epithelial cell proliferation	-6.14961	-2.63	11/210	6.50196e+122	BMP2,EGR3,NR4A1,JUN,SOX9,FGFBP1,CCL26,ODAM,ZNF703,OSR2,NRARP,NR2F2,LGR5,FMC1,RHOB,DDIT3,EGR1,GATA6,HSPB1,LDLR,SOX4,KLF4,KLF2,MT1G,TMEM201,EDN2,NEDD9,LGR6
5_Member	GO Biological Processes	GO:0050679	positive regulation of epithelial cell proliferation	-6.14961	-2.63	11/210	6.50196e+49	BMP2,EGR3,NR4A1,JUN,SOX9,FGFBP1,CCL26,ODAM,ZNF703,OSR2,NRARP
5_Member	GO Biological Processes	GO:0050673	epithelial cell proliferation	-4.92703	-2.023	14/455	6.50196e+63	BMP2,EGR3,NR4A1,JUN,SOX9,NR2F2,LGR5,FGFBP1,CCL26,ODAM,ZNF703,OSR2,FMC1,NRARP
5_Member	GO Biological Processes	GO:0050678	regulation of epithelial cell proliferation	-4.9068	-2.019	13/396	6.50196e+59	BMP2,EGR3,NR4A1,JUN,SOX9,NR2F2,FGFBP1,CCL26,ODAM,ZNF703,OSR2,FMC1,NRARP
5_Member	GO Biological Processes	GO:0001938	positive regulation of endothelial cell proliferation	-4.5954	-1.833	7/112	6.50196e+29	BMP2,EGR3,NR4A1,JUN,FGFBP1,CCL26,NRARP
5_Member	GO Biological Processes	GO:0001936	regulation of endothelial cell proliferation	-4.04435	-1.415	8/184	6.50196e+33	BMP2,EGR3,NR4A1,JUN,NR2F2,FGFBP1,CCL26,NRARP
5_Member	GO Biological Processes	GO:0001935	endothelial cell proliferation	-3.79419	-1.311	8/200	6.50196e+33	BMP2,EGR3,NR4A1,JUN,NR2F2,FGFBP1,CCL26,NRARP
5_Member	GO Biological Processes	GO:0001568	blood vessel development	-3.00557	-0.826	15/777	3.88165e+61	RHOB,DDIT3,EGR1,EGR3,GATA6,NR4A1,HSPB1,JUN,LDLR,SOX4,NR2F2,KLF4,FGFBP1,KLF2,NRARP
5_Member	GO Biological Processes	GO:0035767	endothelial cell chemotaxis	-2.77044	-0.697	2023-03-31	196031643315	EGR3,NR4A1,HSPB1
5_Member	GO Biological Processes	GO:0035924	cellular response to vascular endothelial growth factor stimulus	-2.73261	-0.679	4/68	1960316433154490	EGR3,NR4A1,HSPB1,MT1G
5_Member	GO Biological Processes	GO:0010631	epithelial cell migration	-2.72924	-0.679	9/359	3.88196e+34	RHOB,EGR3,NR4A1,HSPB1,JUN,SOX9,NR2F2,KLF4,FGFBP1
5_Member	GO Biological Processes	GO:0090132	epithelium migration	-2.70479	-0.664	9/362	3.88196e+34	RHOB,EGR3,NR4A1,HSPB1,JUN,SOX9,NR2F2,KLF4,FGFBP1
5_Member	GO Biological Processes	GO:0090130	tissue migration	-2.65669	-0.639	9/368	3.88196e+34	RHOB,EGR3,NR4A1,HSPB1,JUN,SOX9,NR2F2,KLF4,FGFBP1
5_Member	GO Biological Processes	GO:0048514	blood vessel morphogenesis	-2.57947	-0.591	13/690	3.88196e+53	RHOB,EGR3,GATA6,NR4A1,HSPB1,JUN,LDLR,SOX4,NR2F2,KLF4,FGFBP1,KLF2,NRARP
5_Member	GO Biological Processes	GO:0002040	sprouting angiogenesis	-2.4766	-0.533	6/188	1.96032e+26	EGR3,NR4A1,KLF4,FGFBP1,KLF2,NRARP
5_Member	GO Biological Processes	GO:0001667	ameboidal-type cell migration	-2.44502	-0.517	10/472	3.88196e+40	RHOB,EGR3,NR4A1,HSPB1,JUN,SOX9,NR2F2,KLF4,FGFBP1,TMEM201
5_Member	GO Biological Processes	GO:0030335	positive regulation of cell migration	-2.39121	-0.496	11/560	3.8865e+44	RHOB,BMP2,EDN2,HSPB1,JUN,NEDD9,SOX9,FGFBP1,CCL26,LGR6,ZNF703
5_Member	GO Biological Processes	GO:2000147	positive regulation of cell motility	-2.25706	-0.421	11/584	3.8865e+44	RHOB,BMP2,EDN2,HSPB1,JUN,NEDD9,SOX9,FGFBP1,CCL26,LGR6,ZNF703
5_Member	GO Biological Processes	GO:0043542	endothelial cell migration	-2.22448	-0.405	7/280	3.88196e+26	RHOB,EGR3,NR4A1,HSPB1,NR2F2,KLF4,FGFBP1
5_Member	GO Biological Processes	GO:0051272	positive regulation of cellular component movement	-2.167	-0.386	11/601	3.8865e+44	RHOB,BMP2,EDN2,HSPB1,JUN,NEDD9,SOX9,FGFBP1,CCL26,LGR6,ZNF703
5_Member	GO Biological Processes	GO:0002042	cell migration involved in sprouting angiogenesis	-2.16257	-0.383	4/98	1960316493149980	EGR3,NR4A1,KLF4,FGFBP1
5_Member	GO Biological Processes	GO:0040017	positive regulation of locomotion	-2.1108	-0.352	11/612	3.8865e+44	RHOB,BMP2,EDN2,HSPB1,JUN,NEDD9,SOX9,FGFBP1,CCL26,LGR6,ZNF703
5_Member	GO Biological Processes	GO:0010632	regulation of epithelial cell migration	-2.08999	-0.338	7/297	3.88332e+26	RHOB,HSPB1,JUN,SOX9,NR2F2,KLF4,FGFBP1
5_Member	GO Biological Processes	GO:1904018	positive regulation of vasculature development	-2.03217	-0.301	6/233	3.88196e+22	RHOB,EGR1,GATA6,HSPB1,KLF4,FGFBP1
6_Summary	Reactome Gene Sets	R-HSA-8953897	Cellular responses to external stimuli	-6.04647	-2.63	18/599	4.67768e+97	ATF3,CA9,DDIT3,FOS,H2AX,HSPA1B,DNAJB1,JUN,MT1A,MT1E,MT1G,RPL29,RPS17,RPS21,CBX4,HSPH1,RPL35,CBX8,EIF5B,HSPB1,PKP1,BTG2,TOB1,TFAP4
6_Member	Reactome Gene Sets	R-HSA-8953897	Cellular responses to external stimuli	-6.04647	-2.63	18/599	4.67768e+72	ATF3,CA9,DDIT3,FOS,H2AX,HSPA1B,DNAJB1,JUN,MT1A,MT1E,MT1G,RPL29,RPS17,RPS21,CBX4,HSPH1,RPL35,CBX8
6_Member	Reactome Gene Sets	R-HSA-2262752	Cellular responses to stress	-4.32041	-1.603	15/585	4.67768e+60	ATF3,CA9,DDIT3,FOS,H2AX,HSPA1B,DNAJB1,JUN,RPL29,RPS17,RPS21,CBX4,HSPH1,RPL35,CBX8
6_Member	Reactome Gene Sets	R-HSA-9633012	Response of EIF2AK4 (GCN2) to amino acid deficiency	-3.8892	-1.355	6/101	4.67165e+23	ATF3,DDIT3,RPL29,RPS17,RPS21,RPL35
6_Member	Reactome Gene Sets	R-HSA-72706	GTP hydrolysis and joining of the 60S ribosomal subunit	-2.76233	-0.694	5/112	6.15962e+20	RPL29,RPS17,RPS21,EIF5B,RPL35
6_Member	Reactome Gene Sets	R-HSA-72613	Eukaryotic Translation Initiation	-2.64695	-0.633	5/119	6.15962e+20	RPL29,RPS17,RPS21,EIF5B,RPL35
6_Member	Reactome Gene Sets	R-HSA-72737	Cap-dependent Translation Initiation	-2.64695	-0.633	5/119	6.15962e+20	RPL29,RPS17,RPS21,EIF5B,RPL35
6_Member	GO Biological Processes	GO:0006402	mRNA catabolic process	-2.6409	-0.632	9/370	3.30433e+37	HSPA1B,HSPB1,PKP1,RPL29,RPS17,RPS21,BTG2,TOB1,RPL35
6_Member	GO Biological Processes	GO:0019083	viral transcription	-2.60607	-0.607	6/177	3.72562e+24	JUN,RPL29,RPS17,RPS21,TFAP4,RPL35
6_Member	CORUM	CORUM:306	Ribosome, cytoplasmic	-2.47518	-0.533	4/80	6.15962e+16	RPL29,RPS17,RPS21,RPL35
6_Member	GO Biological Processes	GO:0006413	translational initiation	-2.43184	-0.512	6/192	3.31562e+24	HSPB1,RPL29,RPS17,RPS21,EIF5B,RPL35
6_Member	GO Biological Processes	GO:0019080	viral gene expression	-2.4099	-0.507	6/194	3.72562e+24	JUN,RPL29,RPS17,RPS21,TFAP4,RPL35
6_Member	GO Biological Processes	GO:0006401	RNA catabolic process	-2.33419	-0.465	9/412	3.30433e+37	HSPA1B,HSPB1,PKP1,RPL29,RPS17,RPS21,BTG2,TOB1,RPL35
6_Member	Reactome Gene Sets	R-HSA-156902	Peptide chain elongation	-2.30966	-0.45	4/89	6.15962e+16	RPL29,RPS17,RPS21,RPL35
6_Member	GO Biological Processes	GO:0000956	nuclear-transcribed mRNA catabolic process	-2.24406	-0.415	6/210	6.15962e+25	RPL29,RPS17,RPS21,BTG2,TOB1,RPL35
6_Member	Reactome Gene Sets	R-HSA-156842	Eukaryotic Translation Elongation	-2.24223	-0.415	4/93	6.15962e+16	RPL29,RPS17,RPS21,RPL35
6_Member	Reactome Gene Sets	R-HSA-2408557	Selenocysteine synthesis	-2.24223	-0.415	4/93	6.15962e+16	RPL29,RPS17,RPS21,RPL35
6_Member	Reactome Gene Sets	R-HSA-72764	Eukaryotic Translation Termination	-2.24223	-0.415	4/93	6.15962e+16	RPL29,RPS17,RPS21,RPL35
6_Member	GO Biological Processes	GO:0006614	SRP-dependent cotranslational protein targeting to membrane	-2.20978	-0.404	4/95	6.15962e+16	RPL29,RPS17,RPS21,RPL35
6_Member	Reactome Gene Sets	R-HSA-975956	Nonsense Mediated Decay (NMD) independent of the Exon Junction Complex (EJC)	-2.20978	-0.404	4/95	6.15962e+16	RPL29,RPS17,RPS21,RPL35
6_Member	GO Biological Processes	GO:0006613	cotranslational protein targeting to membrane	-2.14722	-0.372	4/99	6.15962e+16	RPL29,RPS17,RPS21,RPL35
6_Member	Reactome Gene Sets	R-HSA-192823	Viral mRNA Translation	-2.13204	-0.365	4/100	6.15962e+16	RPL29,RPS17,RPS21,RPL35
6_Member	Reactome Gene Sets	R-HSA-72689	Formation of a pool of free 40S subunits	-2.11704	-0.355	4/101	6.15962e+16	RPL29,RPS17,RPS21,RPL35
6_Member	Reactome Gene Sets	R-HSA-168255	Influenza Infection	-2.03793	-0.304	5/166	3.30462e+20	HSPA1B,RPL29,RPS17,RPS21,RPL35
6_Member	GO Biological Processes	GO:0045047	protein targeting to ER	-2.00308	-0.278	4/109	6.15962e+16	RPL29,RPS17,RPS21,RPL35
7_Summary	GO Biological Processes	GO:0070848	response to growth factor	-5.98523	-2.62	20/736	6.3265e+84	BGLAP,BMP2,EGR1,EGR3,FOS,GATA6,NR4A1,HSPB1,IBSP,JUN,MSX1,MSX2,MT1G,SOX9,KLF4,IER2,FGFBP1,TOB1,BAMBI,ZNF703,FOXA2
7_Member	GO Biological Processes	GO:0070848	response to growth factor	-5.98523	-2.62	20/736	6.3265e+80	BGLAP,BMP2,EGR1,EGR3,FOS,GATA6,NR4A1,HSPB1,IBSP,JUN,MSX1,MSX2,MT1G,SOX9,KLF4,IER2,FGFBP1,TOB1,BAMBI,ZNF703
7_Member	GO Biological Processes	GO:0071363	cellular response to growth factor stimulus	-5.6469	-2.448	19/706	6.3265e+76	BGLAP,BMP2,EGR1,EGR3,FOS,GATA6,NR4A1,HSPB1,IBSP,JUN,MSX1,MSX2,MT1G,SOX9,KLF4,FGFBP1,TOB1,BAMBI,ZNF703
7_Member	GO Biological Processes	GO:0001837	epithelial to mesenchymal transition	-3.93964	-1.375	7/142	6.50317e+28	BMP2,FOXA2,MSX1,MSX2,SOX9,BAMBI,ZNF703
7_Member	GO Biological Processes	GO:0048762	mesenchymal cell differentiation	-2.82414	-0.736	7/218	6.50317e+28	BMP2,FOXA2,MSX1,MSX2,SOX9,BAMBI,ZNF703
7_Member	GO Biological Processes	GO:0007178	transmembrane receptor protein serine/threonine kinase signaling pathway	-2.75397	-0.688	9/356	6.50196e+37	BMP2,EGR1,FOS,JUN,MSX1,MSX2,TOB1,BAMBI,ZNF703
7_Member	GO Biological Processes	GO:0010717	regulation of epithelial to mesenchymal transition	-2.29248	-0.442	4/90	6.50317e+16	BMP2,FOXA2,BAMBI,ZNF703
7_Member	GO Biological Processes	GO:0060485	mesenchyme development	-2.24102	-0.415	7/278	6.50317e+28	BMP2,FOXA2,MSX1,MSX2,SOX9,BAMBI,ZNF703
7_Member	GO Biological Processes	GO:0010718	positive regulation of epithelial to mesenchymal transition	-2.17706	-0.392	3/50	6502580580139	BMP2,BAMBI,ZNF703
8_Summary	GO Biological Processes	GO:0060070	canonical Wnt signaling pathway	-5.62072	-2.448	13/340	6.50165e+115	BMP2,DDIT3,EGR1,SOX4,SOX9,TCF7,LGR5,KLF4,BAMBI,LGR6,WNK2,ZNF703,NRARP,HNF1A,CRLF1,OSR2,PCSK9,ZFPM1,LBH,RHOB,CA9,MSX1,MSX2,RIPK4,ZC3H13,H2AX
8_Member	GO Biological Processes	GO:0060070	canonical Wnt signaling pathway	-5.62072	-2.448	13/340	6.50165e+56	BMP2,DDIT3,EGR1,SOX4,SOX9,TCF7,LGR5,KLF4,BAMBI,LGR6,WNK2,ZNF703,NRARP
8_Member	GO Biological Processes	GO:0060828	regulation of canonical Wnt signaling pathway	-4.74967	-1.893	11/294	6.50165e+48	BMP2,DDIT3,EGR1,SOX4,SOX9,LGR5,BAMBI,LGR6,WNK2,ZNF703,NRARP
8_Member	GO Biological Processes	GO:0030111	regulation of Wnt signaling pathway	-3.79105	-1.311	11/376	6.50165e+48	BMP2,DDIT3,EGR1,SOX4,SOX9,LGR5,BAMBI,LGR6,WNK2,ZNF703,NRARP
8_Member	GO Biological Processes	GO:0016055	Wnt signaling pathway	-3.66456	-1.232	13/525	6.50165e+56	BMP2,DDIT3,EGR1,SOX4,SOX9,TCF7,LGR5,KLF4,BAMBI,LGR6,WNK2,ZNF703,NRARP
8_Member	GO Biological Processes	GO:0198738	cell-cell signaling by wnt	-3.64859	-1.222	13/527	6.50165e+56	BMP2,DDIT3,EGR1,SOX4,SOX9,TCF7,LGR5,KLF4,BAMBI,LGR6,WNK2,ZNF703,NRARP
8_Member	GO Biological Processes	GO:0072001	renal system development	-3.35792	-1.064	9/292	6.50196e+38	BMP2,EGR1,SOX4,SOX9,HNF1A,LGR5,CRLF1,OSR2,PCSK9
8_Member	GO Biological Processes	GO:0030177	positive regulation of Wnt signaling pathway	-3.2817	-1.012	7/182	6.50666e+31	BMP2,SOX4,LGR5,BAMBI,LGR6,WNK2,NRARP
8_Member	GO Biological Processes	GO:0003179	heart valve morphogenesis	-3.16965	-0.922	4/52	6.50666e+16	BMP2,SOX4,SOX9,ZFPM1
8_Member	GO Biological Processes	GO:0003181	atrioventricular valve morphogenesis	-3.09988	-0.882	2023-03-24	6506659161882	BMP2,SOX4,ZFPM1
8_Member	GO Biological Processes	GO:0090263	positive regulation of canonical Wnt signaling pathway	-3.00086	-0.826	6/148	6.65985e+28	SOX4,LGR5,BAMBI,LGR6,WNK2,NRARP
8_Member	GO Biological Processes	GO:0003171	atrioventricular valve development	-2.996	-0.826	2023-03-26	6506659161882	BMP2,SOX4,ZFPM1
8_Member	GO Biological Processes	GO:0001655	urogenital system development	-2.98069	-0.826	9/330	6.50196e+38	BMP2,EGR1,SOX4,SOX9,HNF1A,LGR5,CRLF1,OSR2,PCSK9
8_Member	GO Biological Processes	GO:1905114	cell surface receptor signaling pathway involved in cell-cell signaling	-2.91966	-0.786	13/631	6.50165e+56	BMP2,DDIT3,EGR1,SOX4,SOX9,TCF7,LGR5,KLF4,BAMBI,LGR6,WNK2,ZNF703,NRARP
8_Member	GO Biological Processes	GO:0003170	heart valve development	-2.90786	-0.786	4/61	6.50666e+16	BMP2,SOX4,SOX9,ZFPM1
8_Member	GO Biological Processes	GO:0001822	kidney development	-2.80236	-0.719	8/283	6.50196e+34	BMP2,EGR1,SOX4,SOX9,HNF1A,CRLF1,OSR2,PCSK9
8_Member	GO Biological Processes	GO:0035019	somatic stem cell population maintenance	-2.5767	-0.59	4/75	6.65967e+16	SOX4,SOX9,KLF4,LBH
8_Member	Reactome Gene Sets	R-HSA-3769402	Deactivation of the beta-catenin transactivating complex	-2.38999	-0.496	3/42	665966626932	SOX4,SOX9,TCF7
8_Member	GO Biological Processes	GO:0060993	kidney morphogenesis	-2.20978	-0.404	4/95	650665966626927	BMP2,SOX4,SOX9,HNF1A
8_Member	GO Biological Processes	GO:0048729	tissue morphogenesis	-2.19761	-0.401	12/680	3.88651e+49	RHOB,BMP2,CA9,MSX1,MSX2,SOX4,SOX9,LGR5,KLF4,RIPK4,ZFPM1,NRARP
8_Member	GO Biological Processes	GO:0019827	stem cell population maintenance	-2.08102	-0.332	5/162	6.65967e+21	SOX4,SOX9,KLF4,ZC3H13,LBH
8_Member	GO Biological Processes	GO:0098727	maintenance of cell number	-2.05931	-0.319	5/164	6.65967e+21	SOX4,SOX9,KLF4,ZC3H13,LBH
8_Member	Reactome Gene Sets	R-HSA-201681	TCF dependent signaling in response to WNT	-2.03217	-0.301	6/233	3.01467e+24	H2AX,SOX4,SOX9,TCF7,LGR5,LGR6
9_Summary	GO Biological Processes	GO:0043392	negative regulation of DNA binding	-5.54871	-2.409	6/52	1.64937e+117	DDIT3,JUN,MSX1,MSX2,TFAP4,ZNF593,KLF4,CDT1,BMP2,PHLDA2,BAMBI,ZFPM1,PCSK9,RHOB,ATF3,CLU,EGR1,FOS,HBA1,HBA2,HBB,SOX4,GAL,GATA6,SOX9,FABP4,NR4A1,KLF2
9_Member	GO Biological Processes	GO:0043392	negative regulation of DNA binding	-5.54871	-2.409	6/52	1.64937e+24	DDIT3,JUN,MSX1,MSX2,TFAP4,ZNF593
9_Member	GO Biological Processes	GO:0051101	regulation of DNA binding	-5.30574	-2.242	8/123	1.64937e+33	DDIT3,JUN,MSX1,MSX2,TFAP4,KLF4,ZNF593,CDT1
9_Member	GO Biological Processes	GO:0051098	regulation of binding	-5.22148	-2.203	13/370	6.50165e+57	BMP2,DDIT3,JUN,MSX1,MSX2,TFAP4,PHLDA2,KLF4,BAMBI,ZNF593,CDT1,ZFPM1,PCSK9
9_Member	GO Biological Processes	GO:0010942	positive regulation of cell death	-4.78715	-1.915	18/739	3.88468e+71	RHOB,ATF3,BMP2,CLU,DDIT3,EGR1,FOS,HBA1,HBA2,HBB,JUN,MSX1,MSX2,SOX4,TFAP4,PHLDA2,GAL,PCSK9
9_Member	GO Biological Processes	GO:2000678	negative regulation of transcription regulatory region DNA binding	-4.66019	-1.873	2023-04-22	1.64945e+16	DDIT3,MSX1,MSX2,ZNF593
9_Member	GO Biological Processes	GO:0051100	negative regulation of binding	-4.26753	-1.572	8/171	1.64937e+36	DDIT3,JUN,MSX1,MSX2,TFAP4,ZNF593,ZFPM1,PCSK9
9_Member	GO Biological Processes	GO:2000677	regulation of transcription regulatory region DNA binding	-4.23484	-1.559	5/54	1.64945e+20	DDIT3,MSX1,MSX2,KLF4,ZNF593
9_Member	GO Biological Processes	GO:0003007	heart morphogenesis	-3.02575	-0.83	8/261	6.50263e+32	BMP2,GATA6,JUN,MSX1,MSX2,SOX4,SOX9,ZFPM1
9_Member	GO Biological Processes	GO:0045444	fat cell differentiation	-2.69214	-0.664	7/230	6.50165e+28	BMP2,DDIT3,FABP4,NR4A1,MSX2,KLF4,ZFPM1
9_Member	GO Biological Processes	GO:0043065	positive regulation of apoptotic process	-2.63949	-0.632	13/679	3.88468e+51	RHOB,ATF3,BMP2,CLU,DDIT3,JUN,MSX1,MSX2,SOX4,TFAP4,PHLDA2,GAL,PCSK9
9_Member	GO Biological Processes	GO:0043068	positive regulation of programmed cell death	-2.59027	-0.593	13/688	3.88468e+51	RHOB,ATF3,BMP2,CLU,DDIT3,JUN,MSX1,MSX2,SOX4,TFAP4,PHLDA2,GAL,PCSK9
9_Member	GO Biological Processes	GO:0060411	cardiac septum morphogenesis	-2.53519	-0.57	4/77	2.62745e+17	GATA6,MSX2,SOX4,ZFPM1
9_Member	GO Biological Processes	GO:0003151	outflow tract morphogenesis	-2.45575	-0.519	4/81	2.62737e+17	GATA6,JUN,MSX2,ZFPM1
9_Member	GO Biological Processes	GO:0045599	negative regulation of fat cell differentiation	-2.12977	-0.365	3/52	16494488161882	DDIT3,MSX2,ZFPM1
9_Member	GO Biological Processes	GO:0071695	anatomical structure maturation	-2.05931	-0.319	5/164	6.50165e+20	BMP2,DDIT3,MSX2,KLF2,GAL
10_Summary	GO Biological Processes	GO:0043620	regulation of DNA-templated transcription in response to stress	-5.25369	-2.213	8/125	4.67768e+31	ATF3,CA9,DDIT3,EGR1,DNAJB1,JUN,KLF2,TCIM
10_Member	GO Biological Processes	GO:0043620	regulation of DNA-templated transcription in response to stress	-5.25369	-2.213	8/125	4.67768e+31	ATF3,CA9,DDIT3,EGR1,DNAJB1,JUN,KLF2,TCIM
10_Member	GO Biological Processes	GO:0043618	regulation of transcription from RNA polymerase II promoter in response to stress	-4.42564	-1.686	7/119	4.67768e+26	ATF3,CA9,DDIT3,EGR1,DNAJB1,JUN,KLF2
10_Member	GO Biological Processes	GO:0036003	positive regulation of transcription from RNA polymerase II promoter in response to stress	-2.69117	-0.664	3/33	467164910365	ATF3,DDIT3,KLF2
11_Summary	GO Biological Processes	GO:0009952	anterior/posterior pattern specification	-5.1272	-2.148	10/218	6.50165e+41	BMP2,DDIT3,FOXA2,MSX1,MSX2,OTX1,NR2F2,BTG2,ARC,NRARP
11_Member	GO Biological Processes	GO:0009952	anterior/posterior pattern specification	-5.1272	-2.148	10/218	6.50165e+41	BMP2,DDIT3,FOXA2,MSX1,MSX2,OTX1,NR2F2,BTG2,ARC,NRARP
11_Member	GO Biological Processes	GO:0003002	regionalization	-3.37401	-1.072	10/354	6.50165e+41	BMP2,DDIT3,FOXA2,MSX1,MSX2,OTX1,NR2F2,BTG2,ARC,NRARP
11_Member	GO Biological Processes	GO:0007389	pattern specification process	-2.62003	-0.617	10/446	6.50165e+41	BMP2,DDIT3,FOXA2,MSX1,MSX2,OTX1,NR2F2,BTG2,ARC,NRARP
11_Member	GO Biological Processes	GO:0009948	anterior/posterior axis specification	-2.20152	-0.404	3/49	16493170441478	DDIT3,FOXA2,NRARP
12_Summary	GO Biological Processes	GO:0071276	cellular response to cadmium ion	-4.99118	-2.07	5/38	2.35337e+41	FOS,JUN,MT1A,MT1E,MT1G,FABP4,FOSB,JUND,BGLAP,TFF1,ATP1B1
12_Member	GO Biological Processes	GO:0071276	cellular response to cadmium ion	-4.99118	-2.07	5/38	2.35337e+19	FOS,JUN,MT1A,MT1E,MT1G
12_Member	Reactome Gene Sets	R-HSA-5661231	Metallothioneins bind metals	-4.15676	-1.491	2023-03-11	448944934495	MT1A,MT1E,MT1G
12_Member	GO Biological Processes	GO:0071248	cellular response to metal ion	-3.93182	-1.375	8/191	2.16724e+31	FABP4,FOS,FOSB,JUN,JUND,MT1A,MT1E,MT1G
12_Member	GO Biological Processes	GO:0046686	response to cadmium ion	-3.8795	-1.353	5/64	2.35337e+19	FOS,JUN,MT1A,MT1E,MT1G
12_Member	Reactome Gene Sets	R-HSA-5660526	Response to metal ions	-3.82051	-1.311	2023-03-14	448944934495	MT1A,MT1E,MT1G
12_Member	GO Biological Processes	GO:0010273	detoxification of copper ion	-3.72605	-1.27	2023-03-15	448944934495	MT1A,MT1E,MT1G
12_Member	GO Biological Processes	GO:1990169	stress response to copper ion	-3.72605	-1.27	2023-03-15	448944934495	MT1A,MT1E,MT1G
12_Member	GO Biological Processes	GO:0061687	detoxification of inorganic compound	-3.55645	-1.167	2023-03-17	448944934495	MT1A,MT1E,MT1G
12_Member	GO Biological Processes	GO:0097501	stress response to metal ion	-3.55645	-1.167	2023-03-17	448944934495	MT1A,MT1E,MT1G
12_Member	GO Biological Processes	GO:0071241	cellular response to inorganic substance	-3.5268	-1.152	8/219	2.16724e+31	FABP4,FOS,FOSB,JUN,JUND,MT1A,MT1E,MT1G
12_Member	GO Biological Processes	GO:0010038	response to metal ion	-3.28916	-1.012	10/363	6.32217e+38	BGLAP,FABP4,FOS,FOSB,JUN,JUND,MT1A,MT1E,MT1G,TFF1
12_Member	KEGG Pathway	hsa04978	Mineral absorption	-3.20183	-0.947	4/51	481448944934495	ATP1B1,MT1A,MT1E,MT1G
12_Member	GO Biological Processes	GO:0010043	response to zinc ion	-3.10731	-0.882	4/54	632448944934495	BGLAP,MT1A,MT1E,MT1G
12_Member	GO Biological Processes	GO:0071294	cellular response to zinc ion	-3.09988	-0.882	2023-03-24	448944934495	MT1A,MT1E,MT1G
12_Member	GO Biological Processes	GO:0071280	cellular response to copper ion	-2.90051	-0.786	2023-03-28	448944934495	MT1A,MT1E,MT1G
12_Member	GO Biological Processes	GO:0006882	cellular zinc ion homeostasis	-2.58165	-0.591	3/36	448944934495	MT1A,MT1E,MT1G
12_Member	GO Biological Processes	GO:0055069	zinc ion homeostasis	-2.51408	-0.559	3/38	448944934495	MT1A,MT1E,MT1G
12_Member	GO Biological Processes	GO:0046688	response to copper ion	-2.36101	-0.476	3/43	448944934495	MT1A,MT1E,MT1G
13_Summary	KEGG Pathway	hsa03320	PPAR signaling pathway	-4.71871	-1.891	6/72	2.16722e+54	FABP4,FABP1,HMGCS2,MMP1,PCK1,SCD5,NR2F2,KLF4,HSPA1B,KCNJ11,TNFSF9,CCL26,KLF2
13_Member	KEGG Pathway	hsa03320	PPAR signaling pathway	-4.71871	-1.891	6/72	2.16722e+24	FABP4,FABP1,HMGCS2,MMP1,PCK1,SCD5
13_Member	Reactome Gene Sets	R-HSA-381340	Transcriptional regulation of white adipocyte differentiation	-2.39909	-0.5	4/84	2167510570269310	FABP4,PCK1,NR2F2,KLF4
13_Member	GO Biological Processes	GO:0071356	cellular response to tumor necrosis factor	-2.12068	-0.358	7/293	2.16733e+29	FABP4,HSPA1B,KCNJ11,PCK1,TNFSF9,CCL26,KLF2
14_Summary	GO Biological Processes	GO:0071407	cellular response to organic cyclic compound	-4.68143	-1.873	15/544	6.3265e+126	BGLAP,BMP2,CLU,EGR1,HCFC1,NR4A1,MSX2,PCK1,SSTR1,TFAP4,NR2F2,KLF4,KLF2,ZNF703,LBH,LDLR,MIF,SOX9,TRIB1,FOS,FOSB,GATA6,JUN,JUND,LGR5,PCSK9,ALDOC,KRT6B,PKP1,SOX4,SPRR1A
14_Member	GO Biological Processes	GO:0071407	cellular response to organic cyclic compound	-4.68143	-1.873	15/544	6.3265e+60	BGLAP,BMP2,CLU,EGR1,HCFC1,NR4A1,MSX2,PCK1,SSTR1,TFAP4,NR2F2,KLF4,KLF2,ZNF703,LBH
14_Member	GO Biological Processes	GO:0071396	cellular response to lipid	-4.0695	-1.422	15/616	6.32119e+61	BGLAP,CLU,NR4A1,LDLR,MIF,MSX2,PCK1,SOX9,SSTR1,TFAP4,NR2F2,KLF4,TRIB1,ZNF703,LBH
14_Member	GO Biological Processes	GO:0032870	cellular response to hormone stimulus	-3.9021	-1.361	16/712	6.32235e+66	BGLAP,FOS,FOSB,GATA6,NR4A1,JUN,JUND,MSX2,PCK1,SSTR1,TFAP4,NR2F2,LGR5,ZNF703,LBH,PCSK9
14_Member	GO Biological Processes	GO:0030855	epithelial cell differentiation	-3.42167	-1.097	16/786	2.3065e+64	ALDOC,BMP2,GATA6,JUN,KRT6B,MSX2,PCK1,PKP1,SOX4,SOX9,SPRR1A,NR2F2,KLF4,KLF2,ZNF703,LBH
15_Summary	Canonical Pathways	M285	PID HNF3A PATHWAY	-4.67215	-1.873	5/44	2.35332e+62	FOS,FOXA2,JUN,NR2F2,TFF1,GAL,DACH1,MRAP2,NPW,EGR1,LDLR,BTG2,ARC,RASD2
15_Member	Canonical Pathways	M285	PID HNF3A PATHWAY	-4.67215	-1.873	5/44	2.35332e+19	FOS,FOXA2,JUN,NR2F2,TFF1
15_Member	GO Biological Processes	GO:0035902	response to immobilization stress	-2.996	-0.826	2023-03-26	2353703151083	FOS,TFF1,GAL
15_Member	GO Biological Processes	GO:0007631	feeding behavior	-2.8865	-0.78	5/105	1.60224e+24	DACH1,FOS,GAL,MRAP2,NPW
15_Member	GO Biological Processes	GO:0007610	behavior	-2.52906	-0.566	12/617	1.6022e+54	DACH1,EGR1,FOS,FOXA2,JUN,LDLR,BTG2,ARC,RASD2,GAL,MRAP2,NPW
16_Summary	GO Biological Processes	GO:1901654	response to ketone	-4.63624	-1.861	9/198	6.32768e+78	BGLAP,CA9,FOS,FOSB,KCNJ11,PCK1,TFAP4,KLF4,KLF2,EGR1,NR4A1,HSD11B2,JUND,TFF1,BTG2,GAL,PCSK9,NR2F2,LBH
16_Member	GO Biological Processes	GO:1901654	response to ketone	-4.63624	-1.861	9/198	6.32768e+34	BGLAP,CA9,FOS,FOSB,KCNJ11,PCK1,TFAP4,KLF4,KLF2
16_Member	GO Biological Processes	GO:1901652	response to peptide	-3.05211	-0.85	12/534	6.32196e+50	BGLAP,EGR1,NR4A1,HSD11B2,JUND,PCK1,TFF1,BTG2,KLF4,KLF2,GAL,PCSK9
16_Member	GO Biological Processes	GO:0051384	response to glucocorticoid	-3.03148	-0.833	6/146	6.32235e+22	BGLAP,FOS,FOSB,HSD11B2,PCK1,TFAP4
16_Member	GO Biological Processes	GO:0031960	response to corticosteroid	-2.78598	-0.705	6/163	6.32235e+22	BGLAP,FOS,FOSB,HSD11B2,PCK1,TFAP4
16_Member	GO Biological Processes	GO:0043434	response to peptide hormone	-2.64115	-0.632	10/443	6.32196e+41	BGLAP,EGR1,NR4A1,HSD11B2,JUND,PCK1,TFF1,BTG2,GAL,PCSK9
16_Member	GO Biological Processes	GO:0048545	response to steroid hormone	-2.51861	-0.559	9/386	6.32235e+35	BGLAP,FOS,FOSB,NR4A1,HSD11B2,PCK1,TFAP4,NR2F2,LBH
17_Summary	Reactome Gene Sets	R-HSA-1247673	Erythrocytes take up oxygen and release carbon dioxide	-4.44506	-1.694	2023-03-09	3039,3040,3043,2168,4489,4493,4495,10808,768,1191,3949,23237,124930,255738,5105,24,2167,4282,54831,57419,114789	HBA1,HBA2,HBB,FABP1,MT1A,MT1E,MT1G,HSPH1,CA9,CLU,LDLR,ARC,ANKRD13B,PCSK9,PCK1,ABCA4,FABP4,MIF,BEST2,SLC24A3,SLC25A25
17_Member	Reactome Gene Sets	R-HSA-1247673	Erythrocytes take up oxygen and release carbon dioxide	-4.44506	-1.694	2023-03-09	303930403043	HBA1,HBA2,HBB
17_Member	GO Biological Processes	GO:0098754	detoxification	-4.11814	-1.462	7/133	2.1683e+27	FABP1,HBA1,HBA2,HBB,MT1A,MT1E,MT1G
17_Member	Reactome Gene Sets	R-HSA-1237044	Erythrocytes take up carbon dioxide and release oxygen	-3.92279	-1.375	2023-03-13	303930403043	HBA1,HBA2,HBB
17_Member	Reactome Gene Sets	R-HSA-1480926	O2/CO2 exchange in erythrocytes	-3.92279	-1.375	2023-03-13	303930403043	HBA1,HBA2,HBB
17_Member	Reactome Gene Sets	R-HSA-2168880	Scavenging of heme from plasma	-3.92279	-1.375	2023-03-13	303930403043	HBA1,HBA2,HBB
17_Member	GO Biological Processes	GO:0015671	oxygen transport	-3.72605	-1.27	2023-03-15	303930403043	HBA1,HBA2,HBB
17_Member	Reactome Gene Sets	R-HSA-2173782	Binding and Uptake of Ligands by Scavenger Receptors	-3.52737	-1.152	4/42	3.0393e+16	HBA1,HBA2,HBB,HSPH1
17_Member	GO Biological Processes	GO:0015701	bicarbonate transport	-3.48755	-1.123	4/43	768303930403043	CA9,HBA1,HBA2,HBB
17_Member	GO Biological Processes	GO:0015669	gas transport	-3.40754	-1.097	2023-03-19	303930403043	HBA1,HBA2,HBB
17_Member	GO Biological Processes	GO:0006898	receptor-mediated endocytosis	-3.00837	-0.826	9/327	1.1913e+41	CLU,HBA1,HBA2,HBB,LDLR,HSPH1,ARC,ANKRD13B,PCSK9
17_Member	GO Biological Processes	GO:0017001	antibiotic catabolic process	-2.93473	-0.786	4/60	3039304030435100	HBA1,HBA2,HBB,PCK1
17_Member	GO Biological Processes	GO:0042744	hydrogen peroxide catabolic process	-2.69117	-0.664	3/33	303930403043	HBA1,HBA2,HBB
17_Member	KEGG Pathway	hsa05143	African trypanosomiasis	-2.617	-0.616	3/35	303930403043	HBA1,HBA2,HBB
17_Member	GO Biological Processes	GO:0006820	anion transport	-2.41839	-0.509	12/637	2.47682e+48	ABCA4,CA9,FABP4,FABP1,HBA1,HBA2,HBB,LDLR,MIF,BEST2,SLC24A3,SLC25A25
17_Member	GO Biological Processes	GO:0015711	organic anion transport	-2.35022	-0.475	10/487	2.47682e+38	ABCA4,CA9,FABP4,FABP1,HBA1,HBA2,HBB,LDLR,MIF,SLC25A25
17_Member	KEGG Pathway	hsa05144	Malaria	-2.20152	-0.404	3/49	303930403043	HBA1,HBA2,HBB
17_Member	GO Biological Processes	GO:0098869	cellular oxidant detoxification	-2.08757	-0.338	4/103	2168303930403040	FABP1,HBA1,HBA2,HBB
18_Summary	Canonical Pathways	M166	PID ATF2 PATHWAY	-4.04877	-1.415	5/59	4.67165e+79	ATF3,DDIT3,FOS,JUN,JUND,CLU,EGR1,PCSK9,BTG2,CRLF1,TOX3,FOXA2,HSPA1B,MSX2,KLF4,TRIB1,RIPK4,HSPB1,NR4A1
18_Member	Canonical Pathways	M166	PID ATF2 PATHWAY	-4.04877	-1.415	5/59	4.67165e+18	ATF3,DDIT3,FOS,JUN,JUND
18_Member	GO Biological Processes	GO:1901216	positive regulation of neuron death	-3.9863	-1.391	6/97	1.19116e+25	CLU,DDIT3,EGR1,FOS,JUN,PCSK9
18_Member	GO Biological Processes	GO:1901214	regulation of neuron death	-3.09346	-0.882	9/318	1.19116e+38	CLU,DDIT3,EGR1,FOS,JUN,BTG2,CRLF1,TOX3,PCSK9
18_Member	GO Biological Processes	GO:0070997	neuron death	-2.76228	-0.694	9/355	1.19116e+38	CLU,DDIT3,EGR1,FOS,JUN,BTG2,CRLF1,TOX3,PCSK9
18_Member	GO Biological Processes	GO:0051090	regulation of DNA-binding transcription factor activity	-2.66248	-0.642	10/440	1.19116e+41	CLU,DDIT3,FOS,FOXA2,HSPA1B,JUN,MSX2,KLF4,TRIB1,RIPK4
18_Member	Canonical Pathways	M229	PID P38 ALPHA BETA DOWNSTREAM PATHWAY	-2.51408	-0.559	3/38	164933153725	DDIT3,HSPB1,JUN
18_Member	KEGG Pathway	hsa04010	MAPK signaling pathway	-2.44336	-0.517	7/255	1.64924e+27	DDIT3,FOS,NR4A1,HSPA1B,HSPB1,JUN,JUND
18_Member	GO Biological Processes	GO:0043523	regulation of neuron apoptotic process	-2.21476	-0.404	6/213	1.64937e+26	DDIT3,JUN,BTG2,CRLF1,TOX3,PCSK9
19_Summary	GO Biological Processes	GO:2001053	regulation of mesenchymal cell apoptotic process	-4.03428	-1.414	2023-03-12	4.48745e+107	MSX1,MSX2,SOX9,BMP2,BGLAP,IBSP,ODAM,OSR2,CHAD,ZFPM1,EGR1,GATA6,TOB1,PHF14,JUND,ZNF703,LBH,SOX4,NR2F2,LGR5,GAL,SLC25A25,OTX1,ARSL,CRLF1
19_Member	GO Biological Processes	GO:2001053	regulation of mesenchymal cell apoptotic process	-4.03428	-1.414	2023-03-12	448744886662	MSX1,MSX2,SOX9
19_Member	GO Biological Processes	GO:0097152	mesenchymal cell apoptotic process	-3.92279	-1.375	2023-03-13	448744886662	MSX1,MSX2,SOX9
19_Member	GO Biological Processes	GO:0003203	endocardial cushion morphogenesis	-3.69781	-1.248	4/38	650448744886662	BMP2,MSX1,MSX2,SOX9
19_Member	GO Biological Processes	GO:0031214	biomineral tissue development	-3.6194	-1.203	7/160	6.3265e+28	BGLAP,BMP2,IBSP,MSX2,SOX9,ODAM,OSR2
19_Member	GO Biological Processes	GO:0060348	bone development	-3.5268	-1.152	8/219	6.3265e+33	BGLAP,BMP2,CHAD,MSX1,MSX2,SOX9,OSR2,ZFPM1
19_Member	GO Biological Processes	GO:0071772	response to BMP	-3.45941	-1.118	7/170	6.50196e+27	BMP2,EGR1,GATA6,MSX1,MSX2,SOX9,TOB1
19_Member	GO Biological Processes	GO:0071773	cellular response to BMP stimulus	-3.45941	-1.118	7/170	6.50196e+27	BMP2,EGR1,GATA6,MSX1,MSX2,SOX9,TOB1
19_Member	GO Biological Processes	GO:0010463	mesenchymal cell proliferation	-3.44875	-1.116	4/44	650448766629678	BMP2,MSX1,SOX9,PHF14
19_Member	GO Biological Processes	GO:0002076	osteoblast development	-3.40754	-1.097	2023-03-19	63237274488	BGLAP,JUND,MSX2
19_Member	GO Biological Processes	GO:0003197	endocardial cushion development	-3.33794	-1.052	4/47	650448744886662	BMP2,MSX1,MSX2,SOX9
19_Member	GO Biological Processes	GO:0042476	odontogenesis	-3.26083	-0.999	6/132	6.3265e+24	BGLAP,BMP2,MSX1,MSX2,ODAM,OSR2
19_Member	GO Biological Processes	GO:0072132	mesenchyme morphogenesis	-3.0771	-0.869	4/55	650448744886662	BMP2,MSX1,MSX2,SOX9
19_Member	GO Biological Processes	GO:0030278	regulation of ossification	-2.92929	-0.786	7/209	6.3265e+28	BGLAP,BMP2,JUND,MSX2,SOX9,TOB1,OSR2
19_Member	GO Biological Processes	GO:0035116	embryonic hindlimb morphogenesis	-2.90051	-0.786	2023-03-28	44874488116039	MSX1,MSX2,OSR2
19_Member	GO Biological Processes	GO:0030282	bone mineralization	-2.74533	-0.684	5/113	6.3265e+19	BGLAP,BMP2,IBSP,SOX9,OSR2
19_Member	GO Biological Processes	GO:0035115	embryonic forelimb morphogenesis	-2.69117	-0.664	3/33	44874488116039	MSX1,MSX2,OSR2
19_Member	GO Biological Processes	GO:0061311	cell surface receptor signaling pathway involved in heart development	-2.69117	-0.664	3/33	65044874488	BMP2,MSX1,MSX2
19_Member	GO Biological Processes	GO:0061180	mammary gland epithelium development	-2.66365	-0.642	4/71	4.48745e+17	MSX1,MSX2,ZNF703,LBH
19_Member	GO Biological Processes	GO:0035137	hindlimb morphogenesis	-2.58165	-0.591	3/36	44874488116039	MSX1,MSX2,OSR2
19_Member	GO Biological Processes	GO:0060317	cardiac epithelial to mesenchymal transition	-2.58165	-0.591	3/36	65044874488	BMP2,MSX1,MSX2
19_Member	GO Biological Processes	GO:0048736	appendage development	-2.56979	-0.587	6/180	4.48745e+25	MSX1,MSX2,SOX4,SOX9,NR2F2,OSR2
19_Member	GO Biological Processes	GO:0060173	limb development	-2.56979	-0.587	6/180	4.48745e+25	MSX1,MSX2,SOX4,SOX9,NR2F2,OSR2
19_Member	GO Biological Processes	GO:0030500	regulation of bone mineralization	-2.55579	-0.579	4/76	6326506662116030	BGLAP,BMP2,SOX9,OSR2
19_Member	GO Biological Processes	GO:0035136	forelimb morphogenesis	-2.41974	-0.509	3/41	44874488116039	MSX1,MSX2,OSR2
19_Member	GO Biological Processes	GO:0001942	hair follicle development	-2.34471	-0.474	4/87	4.48867e+16	MSX2,SOX9,LGR5,GAL
19_Member	GO Biological Processes	GO:0030879	mammary gland development	-2.31818	-0.452	5/142	4.48745e+21	MSX1,MSX2,SOX9,ZNF703,LBH
19_Member	GO Biological Processes	GO:0022404	molting cycle process	-2.30966	-0.45	4/89	4.48867e+16	MSX2,SOX9,LGR5,GAL
19_Member	GO Biological Processes	GO:0022405	hair cycle process	-2.30966	-0.45	4/89	4.48867e+16	MSX2,SOX9,LGR5,GAL
19_Member	GO Biological Processes	GO:0098773	skin epidermis development	-2.30966	-0.45	4/89	4.48867e+16	MSX2,SOX9,LGR5,GAL
19_Member	GO Biological Processes	GO:0042475	odontogenesis of dentin-containing tooth	-2.27551	-0.431	4/91	6504487448854950	BMP2,MSX1,MSX2,ODAM
19_Member	GO Biological Processes	GO:0045778	positive regulation of ossification	-2.25877	-0.421	4/92	6.50373e+16	BMP2,JUND,MSX2,OSR2
19_Member	GO Biological Processes	GO:0061448	connective tissue development	-2.24102	-0.415	7/278	6.50196e+30	BMP2,EGR1,MSX1,MSX2,SOX9,SLC25A25,OSR2
19_Member	GO Biological Processes	GO:0070167	regulation of biomineral tissue development	-2.2259	-0.405	4/94	6326506662116030	BGLAP,BMP2,SOX9,OSR2
19_Member	GO Biological Processes	GO:0035107	appendage morphogenesis	-2.21865	-0.404	5/150	4.48745e+21	MSX1,MSX2,SOX4,SOX9,OSR2
19_Member	GO Biological Processes	GO:0035108	limb morphogenesis	-2.21865	-0.404	5/150	4.48745e+21	MSX1,MSX2,SOX4,SOX9,OSR2
19_Member	GO Biological Processes	GO:0030509	BMP signaling pathway	-2.13678	-0.365	5/157	6.50196e+19	BMP2,EGR1,MSX1,MSX2,TOB1
19_Member	GO Biological Processes	GO:0043583	ear development	-2.11171	-0.352	6/224	6.50449e+24	BMP2,MSX1,OTX1,SOX9,LGR5,OSR2
19_Member	GO Biological Processes	GO:0001501	skeletal system development	-2.10615	-0.348	10/529	4.15633e+40	ARSL,BGLAP,BMP2,CHAD,MSX1,MSX2,SOX4,SOX9,OSR2,ZFPM1
19_Member	GO Biological Processes	GO:0001823	mesonephros development	-2.08757	-0.338	4/103	6.50666e+16	BMP2,SOX9,CRLF1,OSR2
19_Member	GO Biological Processes	GO:0001649	osteoblast differentiation	-2.05823	-0.319	6/230	6.3265e+22	BGLAP,BMP2,IBSP,JUND,MSX2,TOB1
20_Summary	GO Biological Processes	GO:0061077	chaperone-mediated protein folding	-4.01366	-1.402	5/60	1.19133e+37	CLU,HSPA1B,HSPB1,DNAJB1,HSPH1,ATF3,DDIT3,IER5,TCIM
20_Member	GO Biological Processes	GO:0061077	chaperone-mediated protein folding	-4.01366	-1.402	5/60	1.19133e+20	CLU,HSPA1B,HSPB1,DNAJB1,HSPH1
20_Member	GO Biological Processes	GO:0090083	regulation of inclusion body assembly	-3.63832	-1.217	2023-03-16	119133043337	CLU,HSPA1B,DNAJB1
20_Member	GO Biological Processes	GO:0070841	inclusion body assembly	-3.09988	-0.882	2023-03-24	119133043337	CLU,HSPA1B,DNAJB1
20_Member	GO Biological Processes	GO:0035966	response to topologically incorrect protein	-2.99017	-0.826	7/204	4.67119e+27	ATF3,CLU,DDIT3,HSPA1B,HSPB1,DNAJB1,HSPH1
20_Member	GO Biological Processes	GO:0051085	chaperone cofactor-dependent protein refolding	-2.73013	-0.679	3/32	3304333710808	HSPA1B,DNAJB1,HSPH1
20_Member	GO Biological Processes	GO:0051084	'de novo' posttranslational protein folding	-2.54736	-0.577	3/37	3304333710808	HSPA1B,DNAJB1,HSPH1
20_Member	GO Biological Processes	GO:0006986	response to unfolded protein	-2.54602	-0.577	6/182	4.67165e+23	ATF3,DDIT3,HSPA1B,HSPB1,DNAJB1,HSPH1
20_Member	GO Biological Processes	GO:1900034	regulation of cellular response to heat	-2.49489	-0.547	4/79	3.30433e+17	HSPA1B,DNAJB1,HSPH1,IER5
20_Member	GO Biological Processes	GO:0006458	'de novo' protein folding	-2.41974	-0.509	3/41	3304333710808	HSPA1B,DNAJB1,HSPH1
20_Member	GO Biological Processes	GO:0034605	cellular response to heat	-2.39742	-0.5	5/136	3.30433e+22	HSPA1B,DNAJB1,HSPH1,IER5,TCIM

## Sheet: Pathways enriched in biopsy 2
GroupID	Category	Term	Description	LogP	Log(q-value)	InTerm_InList	Genes	Symbols
1_Summary	GO Biological Processes	GO:0050865	regulation of cell activation	-41.7958	-37.736	109/632	101,199,348,558,639,683,914,916,920,923,939,942,958,972,1075,1490,1540,1880,2207,2213,2242,2268,2615,2896,3071,3105,3109,3111,3113,3115,3134,3162,3572,3620,3624,3635,3684,3689,3717,3902,4208,4332,5156,5159,5341,5724,5777,5788,6347,6352,7040,7048,7070,7099,7128,7133,7293,7305,7409,7412,7940,8013,8530,8546,8600,8654,8741,8784,8832,9308,9846,9867,10019,10288,10326,10385,10457,10461,10673,10875,11006…	ADAM8,AIF1,APOE,AXL,PRDM1,BST1,CD2,CD3E,CD4,CD6,CD27,CD86,CD40,CD74,CTSC,CCN2,CYLD,GPR183,FCER1G,FCGR2B,FES,FGR,LRRC32,GRN,NCKAP1L,HLA-A,HLA-DMB,HLA-DOA,HLA-DPA1,HLA-DPB1,HLA-F,HMOX1,IL6ST,IDO1,INHBA,INPP5D,ITGAM,ITGB2,JAK2,LAG3,MEF2C,MNDA,PDGFRA,PDGFRB,PLEK,PTAFR,PTPN6,PTPRC,CCL2,CCL5,TGFB1,TGFBR2,THY1,TLR4,TNFAIP3,TNFRSF1B,TNFRSF4,TYROBP,VAV1,VCAM1,LST1,NR4A3,CST7,AP3B1,TNFSF11,PDE5A,TNFSF13,TN…
1_Member	GO Biological Processes	GO:0050865	regulation of cell activation	-41.7958	-37.736	109/632	101,199,348,558,639,683,914,916,920,923,939,942,958,972,1075,1490,1540,1880,2207,2213,2242,2268,2615,2896,3071,3105,3109,3111,3113,3115,3134,3162,3572,3620,3624,3635,3684,3689,3717,3902,4208,4332,5156,5159,5341,5724,5777,5788,6347,6352,7040,7048,7070,7099,7128,7133,7293,7305,7409,7412,7940,8013,8530,8546,8600,8654,8741,8784,8832,9308,9846,9867,10019,10288,10326,10385,10457,10461,10673,10875,11006…	ADAM8,AIF1,APOE,AXL,PRDM1,BST1,CD2,CD3E,CD4,CD6,CD27,CD86,CD40,CD74,CTSC,CCN2,CYLD,GPR183,FCER1G,FCGR2B,FES,FGR,LRRC32,GRN,NCKAP1L,HLA-A,HLA-DMB,HLA-DOA,HLA-DPA1,HLA-DPB1,HLA-F,HMOX1,IL6ST,IDO1,INHBA,INPP5D,ITGAM,ITGB2,JAK2,LAG3,MEF2C,MNDA,PDGFRA,PDGFRB,PLEK,PTAFR,PTPN6,PTPRC,CCL2,CCL5,TGFB1,TGFBR2,THY1,TLR4,TNFAIP3,TNFRSF1B,TNFRSF4,TYROBP,VAV1,VCAM1,LST1,NR4A3,CST7,AP3B1,TNFSF11,PDE5A,TNFSF13,TN…
1_Member	GO Biological Processes	GO:0002694	regulation of leukocyte activation	-37.7279	-34.108	100/588	101,199,558,639,683,914,916,920,923,939,942,958,972,1075,1540,1880,2207,2213,2242,2268,2615,2896,3071,3105,3109,3111,3113,3115,3134,3162,3572,3620,3624,3635,3684,3689,3902,4208,4332,5724,5777,5788,6347,6352,7040,7048,7070,7099,7128,7133,7293,7305,7409,7412,7940,8013,8530,8546,8600,8654,8741,8784,8832,9308,9846,9867,10288,10326,10385,10457,10461,10673,10875,11006,11151,11314,11326,23208,27040,2724…	ADAM8,AIF1,AXL,PRDM1,BST1,CD2,CD3E,CD4,CD6,CD27,CD86,CD40,CD74,CTSC,CYLD,GPR183,FCER1G,FCGR2B,FES,FGR,LRRC32,GRN,NCKAP1L,HLA-A,HLA-DMB,HLA-DOA,HLA-DPA1,HLA-DPB1,HLA-F,HMOX1,IL6ST,IDO1,INHBA,INPP5D,ITGAM,ITGB2,LAG3,MEF2C,MNDA,PTAFR,PTPN6,PTPRC,CCL2,CCL5,TGFB1,TGFBR2,THY1,TLR4,TNFAIP3,TNFRSF1B,TNFRSF4,TYROBP,VAV1,VCAM1,LST1,NR4A3,CST7,AP3B1,TNFSF11,PDE5A,TNFSF13,TNFRSF18,CD84,CD83,GAB2,PJA2,LILRB2,…
1_Member	GO Biological Processes	GO:0046649	lymphocyte activation	-36.9151	-33.374	112/748	101,199,558,567,639,683,911,914,915,916,920,923,924,925,926,939,942,958,972,1540,1880,2207,2213,2268,2615,3071,3105,3109,3111,3113,3115,3134,3383,3572,3620,3624,3635,3683,3688,3689,3902,3936,3953,4066,4208,4242,4332,4478,4734,5660,5777,5788,6347,6352,6688,7040,7048,7070,7099,7128,7133,7293,7305,7409,7412,7454,7462,7940,8546,8600,8654,8741,8784,9308,9935,10288,10326,10385,10457,10461,10538,10673,1…	ADAM8,AIF1,AXL,B2M,PRDM1,BST1,CD1C,CD2,CD3D,CD3E,CD4,CD6,CD7,CD8A,CD8B,CD27,CD86,CD40,CD74,CYLD,GPR183,FCER1G,FCGR2B,FGR,LRRC32,NCKAP1L,HLA-A,HLA-DMB,HLA-DOA,HLA-DPA1,HLA-DPB1,HLA-F,ICAM1,IL6ST,IDO1,INHBA,INPP5D,ITGAL,ITGB1,ITGB2,LAG3,LCP1,LEPR,LYL1,MEF2C,MFNG,MNDA,MSN,NEDD4,PSAP,PTPN6,PTPRC,CCL2,CCL5,SPI1,TGFB1,TGFBR2,THY1,TLR4,TNFAIP3,TNFRSF1B,TNFRSF4,TYROBP,VAV1,VCAM1,WAS,LAT2,LST1,AP3B1,TNFSF…
1_Member	GO Biological Processes	GO:0030155	regulation of cell adhesion	-36.5771	-33.103	109/716	27,101,199,397,683,916,920,923,939,942,972,1012,1295,1540,1842,2042,2192,2199,2213,2242,2335,2615,2833,3071,3105,3109,3113,3115,3383,3491,3572,3620,3673,3685,3689,3717,3902,3910,4035,4763,4811,5054,5328,5724,5764,5777,5788,5921,6347,6352,6387,6494,6695,7040,7048,7052,7070,7402,7409,7412,7852,8013,8546,8600,8654,8728,8784,8829,9308,9404,9595,9806,10019,10085,10288,10326,10385,10395,10457,10563,106…	ABL2,ADAM8,AIF1,ARHGDIB,BST1,CD3E,CD4,CD6,CD27,CD86,CD74,CDH13,COL8A1,CYLD,ECM2,EPHA3,FBLN1,FBLN2,FCGR2B,FES,FN1,LRRC32,CXCR3,NCKAP1L,HLA-A,HLA-DMB,HLA-DPA1,HLA-DPB1,ICAM1,CCN1,IL6ST,IDO1,ITGA2,ITGAV,ITGB2,JAK2,LAG3,LAMA4,LRP1,NF1,NID1,SERPINE1,PLAU,PTAFR,PTN,PTPN6,PTPRC,RASA1,CCL2,CCL5,CXCL12,SIPA1,SPOCK1,TGFB1,TGFBR2,TGM2,THY1,UTRN,VAV1,VCAM1,CXCR4,NR4A3,AP3B1,TNFSF11,PDE5A,ADAM19,TNFRSF18,NRP1…
1_Member	GO Biological Processes	GO:0042110	T cell activation	-32.331	-29.126	83/472	101,199,567,639,911,914,915,916,920,923,924,925,926,939,942,972,1540,1880,2207,2213,2615,3071,3105,3109,3111,3113,3115,3383,3572,3620,3683,3902,3936,3953,4478,4734,5660,5777,5788,6347,6352,7048,7070,7133,7293,7409,7412,7454,8546,8600,8654,8784,9308,9935,10288,10326,10385,10457,10538,10673,10875,11006,11151,11314,11326,27040,27240,50856,50943,54440,54518,57580,64115,64218,64581,64926,79626,80380,8…	ADAM8,AIF1,B2M,PRDM1,CD1C,CD2,CD3D,CD3E,CD4,CD6,CD7,CD8A,CD8B,CD27,CD86,CD74,CYLD,GPR183,FCER1G,FCGR2B,LRRC32,NCKAP1L,HLA-A,HLA-DMB,HLA-DOA,HLA-DPA1,HLA-DPB1,ICAM1,IL6ST,IDO1,ITGAL,LAG3,LCP1,LEPR,MSN,NEDD4,PSAP,PTPN6,PTPRC,CCL2,CCL5,TGFBR2,THY1,TNFRSF1B,TNFRSF4,VAV1,VCAM1,WAS,AP3B1,TNFSF11,PDE5A,TNFRSF18,CD83,MAFB,LILRB2,SIRPB1,BTN2A2,GPNMB,BATF,TNFSF13B,FGL2,LILRB4,CORO1A,CD300A,VSIG4,LAT,SIT1,C…
1_Member	GO Biological Processes	GO:0051249	regulation of lymphocyte activation	-29.6587	-26.544	82/501	101,199,558,639,683,914,916,920,923,939,942,958,972,1540,1880,2213,2268,2615,3071,3105,3109,3111,3113,3115,3134,3572,3620,3624,3635,3902,4208,4332,5777,5788,6347,6352,7040,7048,7070,7099,7128,7133,7293,7305,7409,7412,7940,8546,8600,8654,8741,8784,9308,10288,10326,10385,10457,10461,10673,10875,11006,11151,11314,11326,27040,27240,50943,54440,56833,64092,64115,64581,64926,79626,80380,81704,84695,848…	ADAM8,AIF1,AXL,PRDM1,BST1,CD2,CD3E,CD4,CD6,CD27,CD86,CD40,CD74,CYLD,GPR183,FCGR2B,FGR,LRRC32,NCKAP1L,HLA-A,HLA-DMB,HLA-DOA,HLA-DPA1,HLA-DPB1,HLA-F,IL6ST,IDO1,INHBA,INPP5D,LAG3,MEF2C,MNDA,PTPN6,PTPRC,CCL2,CCL5,TGFB1,TGFBR2,THY1,TLR4,TNFAIP3,TNFRSF1B,TNFRSF4,TYROBP,VAV1,VCAM1,LST1,AP3B1,TNFSF11,PDE5A,TNFSF13,TNFRSF18,CD83,LILRB2,SIRPB1,BTN2A2,GPNMB,MERTK,TNFSF13B,FGL2,LILRB4,CORO1A,CD300A,VSIG4,LAT…
1_Member	GO Biological Processes	GO:0002521	leukocyte differentiation	-26.9443	-24.005	80/522	101,558,567,639,714,914,915,916,920,925,939,942,972,1230,1436,1540,1880,2124,2200,2207,2213,2242,3059,3071,3106,3111,3428,3624,3635,3688,3902,3953,4066,4208,4242,4286,4763,5660,5777,5788,6688,7040,7048,7097,7099,7305,7409,7412,8111,8546,8600,8784,9308,9770,9846,9935,10288,10385,10461,10537,10538,10875,11006,28959,50943,54209,54440,55365,56833,57580,64115,64218,84293,84695,84807,96459,126014,13522…	ADAM8,AXL,B2M,PRDM1,C1QC,CD2,CD3D,CD3E,CD4,CD8A,CD27,CD86,CD74,CCR1,CSF1R,CYLD,GPR183,EVI2B,FBN1,FCER1G,FCGR2B,FES,HCLS1,NCKAP1L,HLA-B,HLA-DOA,IFI16,INHBA,INPP5D,ITGB1,LAG3,LEPR,LYL1,MEF2C,MFNG,MITF,NF1,PSAP,PTPN6,PTPRC,SPI1,TGFB1,TGFBR2,TLR2,TLR4,TYROBP,VAV1,VCAM1,GPR68,AP3B1,TNFSF11,TNFRSF18,CD83,RASSF2,GAB2,MAFB,LILRB2,BTN2A2,MERTK,UBD,BATF,FGL2,LILRB4,TMEM176B,FOXP3,TREM2,SASH3,TMEM176A,SLAMF…
1_Member	GO Biological Processes	GO:0050867	positive regulation of cell activation	-26.7288	-23.808	70/406	101,199,558,683,914,916,920,923,939,942,958,972,1075,1490,1540,1880,2207,2268,3071,3105,3109,3113,3115,3134,3572,3635,3684,3689,3717,4208,5159,5341,5724,5777,5788,6347,6352,7040,7048,7070,7099,7293,7305,7409,7412,8013,8546,8600,8741,9308,9846,10288,10326,10385,10673,11006,11151,50943,54209,54440,64115,64581,64926,80380,81704,84807,84868,140885,286410,100423062	ADAM8,AIF1,AXL,BST1,CD2,CD3E,CD4,CD6,CD27,CD86,CD40,CD74,CTSC,CCN2,CYLD,GPR183,FCER1G,FGR,NCKAP1L,HLA-A,HLA-DMB,HLA-DPA1,HLA-DPB1,HLA-F,IL6ST,INPP5D,ITGAM,ITGB2,JAK2,MEF2C,PDGFRB,PLEK,PTAFR,PTPN6,PTPRC,CCL2,CCL5,TGFB1,TGFBR2,THY1,TLR4,TNFRSF4,TYROBP,VAV1,VCAM1,NR4A3,AP3B1,TNFSF11,TNFSF13,CD83,GAB2,LILRB2,SIRPB1,BTN2A2,TNFSF13B,LILRB4,CORO1A,FOXP3,TREM2,SASH3,VSIR,CLEC7A,RASAL3,PDCD1LG2,DOCK8,NFKB…
1_Member	GO Biological Processes	GO:0045785	positive regulation of cell adhesion	-26.0691	-23.186	70/416	101,199,916,920,923,939,942,972,1012,1295,1540,1842,2199,2335,3071,3105,3109,3113,3115,3383,3491,3572,3673,3685,3689,3717,4811,5724,5764,5777,5788,6347,6352,6387,7048,7052,7070,7402,7409,7412,8013,8546,8600,8728,8784,8829,9308,9806,10085,10288,10326,10385,10563,10673,11006,11117,11151,25890,50943,54440,54518,57580,64094,64115,64926,80380,81704,84807,84868,140885	ADAM8,AIF1,CD3E,CD4,CD6,CD27,CD86,CD74,CDH13,COL8A1,CYLD,ECM2,FBLN2,FN1,NCKAP1L,HLA-A,HLA-DMB,HLA-DPA1,HLA-DPB1,ICAM1,CCN1,IL6ST,ITGA2,ITGAV,ITGB2,JAK2,NID1,PTAFR,PTN,PTPN6,PTPRC,CCL2,CCL5,CXCL12,TGFBR2,TGM2,THY1,UTRN,VAV1,VCAM1,NR4A3,AP3B1,TNFSF11,ADAM19,TNFRSF18,NRP1,CD83,SPOCK2,EDIL3,LILRB2,SIRPB1,BTN2A2,CXCL13,TNFSF13B,LILRB4,EMILIN1,CORO1A,ABI3BP,FOXP3,SASH3,APBB1IP,PREX1,SMOC2,VSIR,RASAL3,P…
1_Member	GO Biological Processes	GO:0007159	leukocyte cell-cell adhesion	-26.0063	-23.15	64/349	101,199,916,920,923,939,942,972,1540,2213,2615,3071,3105,3109,3113,3115,3383,3572,3620,3683,3688,3689,3902,4478,4907,5724,5777,5788,6347,6352,6387,6402,6404,7048,7070,7409,7412,8013,8546,8600,8654,9308,10288,10326,10385,10457,10673,10875,11006,11151,11314,11326,50943,54440,64115,64926,79626,80380,81704,83706,84695,84807,84868,140885	ADAM8,AIF1,CD3E,CD4,CD6,CD27,CD86,CD74,CYLD,FCGR2B,LRRC32,NCKAP1L,HLA-A,HLA-DMB,HLA-DPA1,HLA-DPB1,ICAM1,IL6ST,IDO1,ITGAL,ITGB1,ITGB2,LAG3,MSN,NT5E,PTAFR,PTPN6,PTPRC,CCL2,CCL5,CXCL12,SELL,SELPLG,TGFBR2,THY1,VAV1,VCAM1,NR4A3,AP3B1,TNFSF11,PDE5A,CD83,LILRB2,SIRPB1,BTN2A2,GPNMB,TNFSF13B,FGL2,LILRB4,CORO1A,CD300A,VSIG4,FOXP3,SASH3,VSIR,RASAL3,TNFAIP8L2,PDCD1LG2,DOCK8,FERMT3,LOXL3,NFKBID,HAVCR2,SIRPA
1_Member	GO Biological Processes	GO:0002696	positive regulation of leukocyte activation	-24.671	-21.87	66/391	101,199,558,683,914,916,920,923,939,942,958,972,1075,1540,1880,2207,2268,3071,3105,3109,3113,3115,3134,3572,3635,3684,3689,4208,5724,5777,5788,6347,6352,7040,7048,7070,7099,7293,7305,7409,7412,8013,8546,8600,8741,9308,9846,10288,10326,10385,10673,11006,11151,50943,54209,54440,64115,64581,64926,80380,81704,84807,84868,140885,286410,100423062	ADAM8,AIF1,AXL,BST1,CD2,CD3E,CD4,CD6,CD27,CD86,CD40,CD74,CTSC,CYLD,GPR183,FCER1G,FGR,NCKAP1L,HLA-A,HLA-DMB,HLA-DPA1,HLA-DPB1,HLA-F,IL6ST,INPP5D,ITGAM,ITGB2,MEF2C,PTAFR,PTPN6,PTPRC,CCL2,CCL5,TGFB1,TGFBR2,THY1,TLR4,TNFRSF4,TYROBP,VAV1,VCAM1,NR4A3,AP3B1,TNFSF11,TNFSF13,CD83,GAB2,LILRB2,SIRPB1,BTN2A2,TNFSF13B,LILRB4,CORO1A,FOXP3,TREM2,SASH3,VSIR,CLEC7A,RASAL3,PDCD1LG2,DOCK8,NFKBID,HAVCR2,SIRPA,ATP11C…
1_Member	GO Biological Processes	GO:0050863	regulation of T cell activation	-24.0519	-21.264	59/321	101,199,639,914,916,920,923,939,942,972,1540,2213,2615,3071,3105,3109,3111,3113,3115,3572,3620,3902,5777,5788,6347,6352,7048,7070,7133,7409,7412,8546,8600,8654,8784,9308,10288,10326,10385,10457,10673,10875,11006,11151,11314,11326,27040,27240,50943,54440,64115,64926,79626,80380,81704,84695,84807,84868,140885	ADAM8,AIF1,PRDM1,CD2,CD3E,CD4,CD6,CD27,CD86,CD74,CYLD,FCGR2B,LRRC32,NCKAP1L,HLA-A,HLA-DMB,HLA-DOA,HLA-DPA1,HLA-DPB1,IL6ST,IDO1,LAG3,PTPN6,PTPRC,CCL2,CCL5,TGFBR2,THY1,TNFRSF1B,VAV1,VCAM1,AP3B1,TNFSF11,PDE5A,TNFRSF18,CD83,LILRB2,SIRPB1,BTN2A2,GPNMB,TNFSF13B,FGL2,LILRB4,CORO1A,CD300A,VSIG4,LAT,SIT1,FOXP3,SASH3,VSIR,RASAL3,TNFAIP8L2,PDCD1LG2,DOCK8,LOXL3,NFKBID,HAVCR2,SIRPA
1_Member	GO Biological Processes	GO:1903037	regulation of leukocyte cell-cell adhesion	-22.8968	-20.157	57/315	101,199,916,920,923,939,942,972,1540,2213,2615,3071,3105,3109,3113,3115,3383,3572,3620,3689,3902,5724,5777,5788,6347,6352,6387,7048,7070,7409,7412,8013,8546,8600,8654,9308,10288,10326,10385,10457,10673,10875,11006,11151,11314,11326,50943,54440,64115,64926,79626,80380,81704,84695,84807,84868,140885	ADAM8,AIF1,CD3E,CD4,CD6,CD27,CD86,CD74,CYLD,FCGR2B,LRRC32,NCKAP1L,HLA-A,HLA-DMB,HLA-DPA1,HLA-DPB1,ICAM1,IL6ST,IDO1,ITGB2,LAG3,PTAFR,PTPN6,PTPRC,CCL2,CCL5,CXCL12,TGFBR2,THY1,VAV1,VCAM1,NR4A3,AP3B1,TNFSF11,PDE5A,CD83,LILRB2,SIRPB1,BTN2A2,GPNMB,TNFSF13B,FGL2,LILRB4,CORO1A,CD300A,VSIG4,FOXP3,SASH3,VSIR,RASAL3,TNFAIP8L2,PDCD1LG2,DOCK8,LOXL3,NFKBID,HAVCR2,SIRPA
1_Member	GO Biological Processes	GO:0022407	regulation of cell-cell adhesion	-22.0428	-19.347	65/422	101,199,916,920,923,939,942,972,1540,2213,2615,3071,3105,3109,3113,3115,3383,3572,3620,3689,3717,3902,5724,5777,5788,6347,6352,6387,7040,7048,7070,7409,7412,8013,8546,8600,8654,8728,9308,10019,10288,10326,10385,10457,10563,10673,10875,11006,11151,11314,11326,23075,50943,54440,64115,64926,79626,80380,80709,81704,83706,84695,84807,84868,140885	ADAM8,AIF1,CD3E,CD4,CD6,CD27,CD86,CD74,CYLD,FCGR2B,LRRC32,NCKAP1L,HLA-A,HLA-DMB,HLA-DPA1,HLA-DPB1,ICAM1,IL6ST,IDO1,ITGB2,JAK2,LAG3,PTAFR,PTPN6,PTPRC,CCL2,CCL5,CXCL12,TGFB1,TGFBR2,THY1,VAV1,VCAM1,NR4A3,AP3B1,TNFSF11,PDE5A,ADAM19,CD83,SH2B3,LILRB2,SIRPB1,BTN2A2,GPNMB,CXCL13,TNFSF13B,FGL2,LILRB4,CORO1A,CD300A,VSIG4,SWAP70,FOXP3,SASH3,VSIR,RASAL3,TNFAIP8L2,PDCD1LG2,AKNA,DOCK8,FERMT3,LOXL3,NFKBID,HAVC…
1_Member	GO Biological Processes	GO:1902105	regulation of leukocyte differentiation	-21.3868	-18.73	52/281	101,558,639,714,914,920,939,942,972,1230,1540,2124,2200,2213,2242,3059,3071,3106,3111,3624,3635,3902,4286,4763,5777,5788,7040,7048,7099,7305,8111,8546,8600,8784,9308,9770,9935,10288,10385,10875,11006,28959,50943,54209,54440,55365,56833,64115,84293,84695,84807,286410	ADAM8,AXL,PRDM1,C1QC,CD2,CD4,CD27,CD86,CD74,CCR1,CYLD,EVI2B,FBN1,FCGR2B,FES,HCLS1,NCKAP1L,HLA-B,HLA-DOA,INHBA,INPP5D,LAG3,MITF,NF1,PTPN6,PTPRC,TGFB1,TGFBR2,TLR4,TYROBP,GPR68,AP3B1,TNFSF11,TNFRSF18,CD83,RASSF2,MAFB,LILRB2,BTN2A2,FGL2,LILRB4,TMEM176B,FOXP3,TREM2,SASH3,TMEM176A,SLAMF8,VSIR,PRXL2A,LOXL3,NFKBID,ATP11C
1_Member	GO Biological Processes	GO:0050670	regulation of lymphocyte proliferation	-20.3026	-17.699	44/211	1.99684e+180	AIF1,BST1,CD3E,CD4,CD6,CD86,CD40,CD74,GPR183,FCGR2B,LRRC32,NCKAP1L,HLA-DMB,HLA-DPA1,HLA-DPB1,IL6ST,IDO1,INPP5D,MEF2C,MNDA,PTPN6,PTPRC,CCL5,TGFBR2,TLR4,TNFRSF1B,TNFRSF4,TYROBP,VCAM1,LST1,PDE5A,LILRB2,BTN2A2,GPNMB,TNFSF13B,CORO1A,CD300A,VSIG4,FOXP3,SASH3,VSIR,RASAL3,PDCD1LG2,HAVCR2
1_Member	GO Biological Processes	GO:0032944	regulation of mononuclear cell proliferation	-20.1315	-17.537	44/213	1.99684e+180	AIF1,BST1,CD3E,CD4,CD6,CD86,CD40,CD74,GPR183,FCGR2B,LRRC32,NCKAP1L,HLA-DMB,HLA-DPA1,HLA-DPB1,IL6ST,IDO1,INPP5D,MEF2C,MNDA,PTPN6,PTPRC,CCL5,TGFBR2,TLR4,TNFRSF1B,TNFRSF4,TYROBP,VCAM1,LST1,PDE5A,LILRB2,BTN2A2,GPNMB,TNFSF13B,CORO1A,CD300A,VSIG4,FOXP3,SASH3,VSIR,RASAL3,PDCD1LG2,HAVCR2
1_Member	GO Biological Processes	GO:0051251	positive regulation of lymphocyte activation	-20.0845	-17.498	56/346	101,199,558,683,916,920,923,939,942,958,972,1540,1880,3071,3105,3109,3113,3115,3134,3572,3635,4208,5777,5788,6347,6352,7040,7048,7070,7099,7293,7305,7409,7412,8546,8600,8741,9308,10288,10326,10385,10673,11006,11151,50943,54440,64115,64581,64926,80380,81704,84807,84868,140885,286410,100423062	ADAM8,AIF1,AXL,BST1,CD3E,CD4,CD6,CD27,CD86,CD40,CD74,CYLD,GPR183,NCKAP1L,HLA-A,HLA-DMB,HLA-DPA1,HLA-DPB1,HLA-F,IL6ST,INPP5D,MEF2C,PTPN6,PTPRC,CCL2,CCL5,TGFB1,TGFBR2,THY1,TLR4,TNFRSF4,TYROBP,VAV1,VCAM1,AP3B1,TNFSF11,TNFSF13,CD83,LILRB2,SIRPB1,BTN2A2,TNFSF13B,LILRB4,CORO1A,FOXP3,SASH3,VSIR,CLEC7A,RASAL3,PDCD1LG2,DOCK8,NFKBID,HAVCR2,SIRPA,ATP11C,IGLL5
1_Member	GO Biological Processes	GO:0070663	regulation of leukocyte proliferation	-19.8999	-17.329	45/226	1.99684e+184	AIF1,BST1,CD3E,CD4,CD6,CD86,CD40,CD74,GPR183,FCGR2B,LRRC32,NCKAP1L,HLA-DMB,HLA-DPA1,HLA-DPB1,IL6ST,IDO1,INPP5D,MEF2C,MNDA,PTPN6,PTPRC,CCL5,TGFBR2,TLR4,TNFAIP3,TNFRSF1B,TNFRSF4,TYROBP,VCAM1,LST1,PDE5A,LILRB2,BTN2A2,GPNMB,TNFSF13B,CORO1A,CD300A,VSIG4,FOXP3,SASH3,VSIR,RASAL3,PDCD1LG2,HAVCR2
1_Member	GO Biological Processes	GO:1903039	positive regulation of leukocyte cell-cell adhesion	-19.8999	-17.329	45/226	1.012e+187	ADAM8,AIF1,CD3E,CD4,CD6,CD27,CD86,CD74,CYLD,NCKAP1L,HLA-A,HLA-DMB,HLA-DPA1,HLA-DPB1,ICAM1,IL6ST,ITGB2,PTAFR,PTPN6,PTPRC,CCL2,CCL5,TGFBR2,THY1,VAV1,VCAM1,NR4A3,AP3B1,TNFSF11,CD83,LILRB2,SIRPB1,BTN2A2,TNFSF13B,LILRB4,CORO1A,FOXP3,SASH3,VSIR,RASAL3,PDCD1LG2,DOCK8,NFKBID,HAVCR2,SIRPA
1_Member	GO Biological Processes	GO:1903706	regulation of hemopoiesis	-19.3025	-16.769	66/487	101,558,567,639,714,914,920,939,942,972,1230,1540,1636,2124,2200,2213,2242,3059,3071,3106,3111,3624,3635,3902,4005,4208,4286,4763,5764,5777,5788,6688,7040,7048,7099,7305,8013,8111,8358,8546,8600,8784,8850,9308,9770,9935,10288,10385,10398,10875,11006,27327,28959,50943,54209,54440,55365,56833,58508,64115,84293,84695,84807,96459,192670,286410	ADAM8,AXL,B2M,PRDM1,C1QC,CD2,CD4,CD27,CD86,CD74,CCR1,CYLD,ACE,EVI2B,FBN1,FCGR2B,FES,HCLS1,NCKAP1L,HLA-B,HLA-DOA,INHBA,INPP5D,LAG3,LMO2,MEF2C,MITF,NF1,PTN,PTPN6,PTPRC,SPI1,TGFB1,TGFBR2,TLR4,TYROBP,NR4A3,GPR68,H3C2,AP3B1,TNFSF11,TNFRSF18,KAT2B,CD83,RASSF2,MAFB,LILRB2,BTN2A2,MYL9,FGL2,LILRB4,TNRC6A,TMEM176B,FOXP3,TREM2,SASH3,TMEM176A,SLAMF8,KMT2C,VSIR,PRXL2A,LOXL3,NFKBID,FNIP1,AGO4,ATP11C
1_Member	GO Biological Processes	GO:0070661	leukocyte proliferation	-19.0951	-16.568	51/303	199,683,916,920,923,942,958,972,1436,1636,1880,2213,2615,3071,3109,3113,3115,3572,3620,3635,4208,4332,4478,5777,5788,6352,7048,7099,7128,7133,7293,7305,7412,7940,8600,8654,10288,10385,10457,10673,11151,11314,11326,50943,54209,54440,64115,64926,80380,81704,84868	AIF1,BST1,CD3E,CD4,CD6,CD86,CD40,CD74,CSF1R,ACE,GPR183,FCGR2B,LRRC32,NCKAP1L,HLA-DMB,HLA-DPA1,HLA-DPB1,IL6ST,IDO1,INPP5D,MEF2C,MNDA,MSN,PTPN6,PTPRC,CCL5,TGFBR2,TLR4,TNFAIP3,TNFRSF1B,TNFRSF4,TYROBP,VCAM1,LST1,TNFSF11,PDE5A,LILRB2,BTN2A2,GPNMB,TNFSF13B,CORO1A,CD300A,VSIG4,FOXP3,TREM2,SASH3,VSIR,RASAL3,PDCD1LG2,DOCK8,HAVCR2
1_Member	GO Biological Processes	GO:0022409	positive regulation of cell-cell adhesion	-18.3163	-15.817	47/269	1.012e+196	ADAM8,AIF1,CD3E,CD4,CD6,CD27,CD86,CD74,CYLD,NCKAP1L,HLA-A,HLA-DMB,HLA-DPA1,HLA-DPB1,ICAM1,IL6ST,ITGB2,PTAFR,PTPN6,PTPRC,CCL2,CCL5,TGFBR2,THY1,VAV1,VCAM1,NR4A3,AP3B1,TNFSF11,ADAM19,CD83,LILRB2,SIRPB1,BTN2A2,CXCL13,TNFSF13B,LILRB4,CORO1A,FOXP3,SASH3,VSIR,RASAL3,PDCD1LG2,DOCK8,NFKBID,HAVCR2,SIRPA
1_Member	GO Biological Processes	GO:0050870	positive regulation of T cell activation	-18.1736	-15.687	41/206	1.012e+171	ADAM8,AIF1,CD3E,CD4,CD6,CD27,CD86,CD74,CYLD,NCKAP1L,HLA-A,HLA-DMB,HLA-DPA1,HLA-DPB1,IL6ST,PTPN6,PTPRC,CCL2,CCL5,TGFBR2,THY1,VAV1,VCAM1,AP3B1,TNFSF11,CD83,LILRB2,SIRPB1,BTN2A2,TNFSF13B,LILRB4,CORO1A,FOXP3,SASH3,VSIR,RASAL3,PDCD1LG2,DOCK8,NFKBID,HAVCR2,SIRPA
1_Member	GO Biological Processes	GO:0032943	mononuclear cell proliferation	-17.6529	-15.203	47/279	1.99684e+193	AIF1,BST1,CD3E,CD4,CD6,CD86,CD40,CD74,ACE,GPR183,FCGR2B,LRRC32,NCKAP1L,HLA-DMB,HLA-DPA1,HLA-DPB1,IL6ST,IDO1,INPP5D,MEF2C,MNDA,MSN,PTPN6,PTPRC,CCL5,TGFBR2,TLR4,TNFRSF1B,TNFRSF4,TYROBP,VCAM1,LST1,PDE5A,LILRB2,BTN2A2,GPNMB,TNFSF13B,CORO1A,CD300A,VSIG4,FOXP3,SASH3,VSIR,RASAL3,PDCD1LG2,DOCK8,HAVCR2
1_Member	GO Biological Processes	GO:0046651	lymphocyte proliferation	-17.1001	-14.684	46/276	1.99684e+189	AIF1,BST1,CD3E,CD4,CD6,CD86,CD40,CD74,GPR183,FCGR2B,LRRC32,NCKAP1L,HLA-DMB,HLA-DPA1,HLA-DPB1,IL6ST,IDO1,INPP5D,MEF2C,MNDA,MSN,PTPN6,PTPRC,CCL5,TGFBR2,TLR4,TNFRSF1B,TNFRSF4,TYROBP,VCAM1,LST1,PDE5A,LILRB2,BTN2A2,GPNMB,TNFSF13B,CORO1A,CD300A,VSIG4,FOXP3,SASH3,VSIR,RASAL3,PDCD1LG2,DOCK8,HAVCR2
1_Member	GO Biological Processes	GO:0030098	lymphocyte differentiation	-16.7515	-14.362	52/355	101,558,567,639,914,915,916,920,925,939,942,972,1540,1880,2207,2213,3071,3111,3624,3635,3688,3902,3953,4066,4242,5660,5777,5788,6688,7048,7409,7412,8546,8784,9308,9935,10288,10385,10461,10538,10875,11006,50943,54440,56833,57580,64115,64218,84695,84807,96459,286410	ADAM8,AXL,B2M,PRDM1,CD2,CD3D,CD3E,CD4,CD8A,CD27,CD86,CD74,CYLD,GPR183,FCER1G,FCGR2B,NCKAP1L,HLA-DOA,INHBA,INPP5D,ITGB1,LAG3,LEPR,LYL1,MFNG,PSAP,PTPN6,PTPRC,SPI1,TGFBR2,VAV1,VCAM1,AP3B1,TNFRSF18,CD83,MAFB,LILRB2,BTN2A2,MERTK,BATF,FGL2,LILRB4,FOXP3,SASH3,SLAMF8,PREX1,VSIR,SEMA4A,LOXL3,NFKBID,FNIP1,ATP11C
1_Member	GO Biological Processes	GO:0050671	positive regulation of lymphocyte proliferation	-14.2197	-11.942	29/132	1.99684e+115	AIF1,BST1,CD3E,CD4,CD6,CD86,CD40,CD74,GPR183,NCKAP1L,HLA-DMB,HLA-DPA1,HLA-DPB1,IL6ST,MEF2C,PTPRC,CCL5,TGFBR2,TLR4,TNFRSF4,VCAM1,LILRB2,TNFSF13B,CORO1A,FOXP3,SASH3,RASAL3,PDCD1LG2,HAVCR2
1_Member	GO Biological Processes	GO:0032946	positive regulation of mononuclear cell proliferation	-14.1282	-11.858	29/133	1.99684e+115	AIF1,BST1,CD3E,CD4,CD6,CD86,CD40,CD74,GPR183,NCKAP1L,HLA-DMB,HLA-DPA1,HLA-DPB1,IL6ST,MEF2C,PTPRC,CCL5,TGFBR2,TLR4,TNFRSF4,VCAM1,LILRB2,TNFSF13B,CORO1A,FOXP3,SASH3,RASAL3,PDCD1LG2,HAVCR2
1_Member	GO Biological Processes	GO:0042098	T cell proliferation	-13.8028	-11.548	34/189	1.99917e+143	AIF1,CD3E,CD4,CD6,CD86,LRRC32,NCKAP1L,HLA-DMB,HLA-DPA1,HLA-DPB1,IL6ST,IDO1,MSN,PTPN6,PTPRC,CCL5,TGFBR2,TNFRSF1B,TNFRSF4,VCAM1,PDE5A,LILRB2,BTN2A2,GPNMB,TNFSF13B,CORO1A,VSIG4,FOXP3,SASH3,VSIR,RASAL3,PDCD1LG2,DOCK8,HAVCR2
1_Member	GO Biological Processes	GO:0042129	regulation of T cell proliferation	-13.5559	-11.312	31/160	1.99917e+130	AIF1,CD3E,CD4,CD6,CD86,LRRC32,NCKAP1L,HLA-DMB,HLA-DPA1,HLA-DPB1,IL6ST,IDO1,PTPN6,PTPRC,CCL5,TGFBR2,TNFRSF1B,VCAM1,PDE5A,LILRB2,BTN2A2,GPNMB,TNFSF13B,CORO1A,VSIG4,FOXP3,SASH3,VSIR,RASAL3,PDCD1LG2,HAVCR2
1_Member	GO Biological Processes	GO:0070665	positive regulation of leukocyte proliferation	-13.4269	-11.194	29/141	1.99684e+115	AIF1,BST1,CD3E,CD4,CD6,CD86,CD40,CD74,GPR183,NCKAP1L,HLA-DMB,HLA-DPA1,HLA-DPB1,IL6ST,MEF2C,PTPRC,CCL5,TGFBR2,TLR4,TNFRSF4,VCAM1,LILRB2,TNFSF13B,CORO1A,FOXP3,SASH3,RASAL3,PDCD1LG2,HAVCR2
1_Member	GO Biological Processes	GO:1902107	positive regulation of leukocyte differentiation	-13.3636	-11.141	30/152	1.01559e+123	ADAM8,AXL,CD4,CD27,CD86,CD74,CCR1,CYLD,EVI2B,FES,HCLS1,NCKAP1L,INPP5D,PTPRC,TGFB1,TGFBR2,TYROBP,GPR68,AP3B1,TNFSF11,CD83,LILRB2,BTN2A2,LILRB4,FOXP3,TREM2,SASH3,VSIR,NFKBID,ATP11C
1_Member	GO Biological Processes	GO:0030217	T cell differentiation	-13.3131	-11.098	38/243	1.01568e+152	ADAM8,B2M,PRDM1,CD2,CD3D,CD3E,CD4,CD8A,CD27,CD86,CD74,CYLD,GPR183,FCER1G,NCKAP1L,HLA-DOA,LAG3,LEPR,PSAP,PTPRC,TGFBR2,VAV1,AP3B1,TNFRSF18,CD83,MAFB,LILRB2,BTN2A2,BATF,FGL2,LILRB4,FOXP3,SASH3,PREX1,VSIR,SEMA4A,LOXL3,NFKBID
1_Member	GO Biological Processes	GO:0045619	regulation of lymphocyte differentiation	-11.8932	-9.762	30/172	1.01559e+124	ADAM8,AXL,PRDM1,CD2,CD27,CD86,CD74,CYLD,NCKAP1L,HLA-DOA,INHBA,INPP5D,LAG3,PTPN6,PTPRC,TGFBR2,AP3B1,TNFRSF18,CD83,LILRB2,BTN2A2,FGL2,LILRB4,FOXP3,SASH3,SLAMF8,VSIR,LOXL3,NFKBID,ATP11C
1_Member	GO Biological Processes	GO:0042102	positive regulation of T cell proliferation	-11.241	-9.147	22/97	1.99917e+90	AIF1,CD3E,CD4,CD6,CD86,NCKAP1L,HLA-DMB,HLA-DPA1,HLA-DPB1,IL6ST,PTPRC,CCL5,TGFBR2,VCAM1,LILRB2,TNFSF13B,CORO1A,FOXP3,SASH3,RASAL3,PDCD1LG2,HAVCR2
1_Member	GO Biological Processes	GO:1903708	positive regulation of hemopoiesis	-11.1104	-9.029	31/196	1.01559e+127	ADAM8,AXL,CD4,CD27,CD86,CD74,CCR1,CYLD,EVI2B,FES,HCLS1,NCKAP1L,INHBA,INPP5D,PTPRC,TGFB1,TGFBR2,TYROBP,GPR68,AP3B1,TNFSF11,CD83,LILRB2,BTN2A2,LILRB4,FOXP3,TREM2,SASH3,VSIR,NFKBID,ATP11C
1_Member	GO Biological Processes	GO:0045621	positive regulation of lymphocyte differentiation	-9.48507	-7.5	20/97	1.01559e+83	ADAM8,AXL,CD27,CD86,CD74,CYLD,NCKAP1L,INPP5D,PTPRC,TGFBR2,AP3B1,CD83,LILRB2,BTN2A2,LILRB4,FOXP3,SASH3,VSIR,NFKBID,ATP11C
1_Member	GO Biological Processes	GO:0045580	regulation of T cell differentiation	-9.29058	-7.326	24/143	1.0164e+98	ADAM8,PRDM1,CD2,CD27,CD86,CD74,CYLD,NCKAP1L,HLA-DOA,LAG3,PTPRC,TGFBR2,AP3B1,TNFRSF18,CD83,LILRB2,BTN2A2,FGL2,LILRB4,FOXP3,SASH3,VSIR,LOXL3,NFKBID
1_Member	GO Biological Processes	GO:0045582	positive regulation of T cell differentiation	-7.8676	-6.014	17/86	1.0194e+70	ADAM8,CD27,CD86,CD74,CYLD,NCKAP1L,PTPRC,TGFBR2,AP3B1,CD83,LILRB2,BTN2A2,LILRB4,FOXP3,SASH3,VSIR,NFKBID
2_Summary	GO Biological Processes	GO:0002274	myeloid leukocyte activation	-41.7536	-37.736	111/656	101,199,272,567,683,712,718,719,728,867,914,929,945,963,968,972,1075,1508,1512,1520,1522,1535,1536,1675,2040,2207,2212,2213,2219,2242,2268,2357,2444,2512,2760,2799,2896,3071,3101,3106,3107,3162,3683,3684,3685,3687,3689,3717,3903,3937,4069,4125,4332,4758,4973,5328,5476,5611,5660,5724,5777,5788,5806,6352,6402,6515,6688,7048,7097,7099,7130,7133,7305,7462,8013,8530,8832,9535,9846,9867,10288,10326,105…	ADAM8,AIF1,AMPD3,B2M,BST1,C1QA,C3,C3AR1,C5AR1,CBL,CD2,CD14,CD33,CD53,CD68,CD74,CTSC,CTSB,CTSH,CTSS,CTSZ,CYBA,CYBB,CFD,STOM,FCER1G,FCGR2A,FCGR2B,FCN1,FES,FGR,FPR1,FRK,FTL,GM2A,GNS,GRN,NCKAP1L,HK3,HLA-B,HLA-C,HMOX1,ITGAL,ITGAM,ITGAV,ITGAX,ITGB2,JAK2,LAIR1,LCP2,LYZ,MAN2B1,MNDA,NEU1,OLR1,PLAU,CTSA,DNAJC3,PSAP,PTAFR,PTPN6,PTPRC,PTX3,CCL5,SELL,SLC2A3,SPI1,TGFBR2,TLR2,TLR4,TNFAIP6,TNFRSF1B,TYROBP,LAT2,N…
2_Member	GO Biological Processes	GO:0002274	myeloid leukocyte activation	-41.7536	-37.736	111/656	101,199,272,567,683,712,718,719,728,867,914,929,945,963,968,972,1075,1508,1512,1520,1522,1535,1536,1675,2040,2207,2212,2213,2219,2242,2268,2357,2444,2512,2760,2799,2896,3071,3101,3106,3107,3162,3683,3684,3685,3687,3689,3717,3903,3937,4069,4125,4332,4758,4973,5328,5476,5611,5660,5724,5777,5788,5806,6352,6402,6515,6688,7048,7097,7099,7130,7133,7305,7462,8013,8530,8832,9535,9846,9867,10288,10326,105…	ADAM8,AIF1,AMPD3,B2M,BST1,C1QA,C3,C3AR1,C5AR1,CBL,CD2,CD14,CD33,CD53,CD68,CD74,CTSC,CTSB,CTSH,CTSS,CTSZ,CYBA,CYBB,CFD,STOM,FCER1G,FCGR2A,FCGR2B,FCN1,FES,FGR,FPR1,FRK,FTL,GM2A,GNS,GRN,NCKAP1L,HK3,HLA-B,HLA-C,HMOX1,ITGAL,ITGAM,ITGAV,ITGAX,ITGB2,JAK2,LAIR1,LCP2,LYZ,MAN2B1,MNDA,NEU1,OLR1,PLAU,CTSA,DNAJC3,PSAP,PTAFR,PTPN6,PTPRC,PTX3,CCL5,SELL,SLC2A3,SPI1,TGFBR2,TLR2,TLR4,TNFAIP6,TNFRSF1B,TYROBP,LAT2,N…
2_Member	GO Biological Processes	GO:0002263	cell activation involved in immune response	-39.554	-35.712	113/715	101,272,567,683,718,719,728,867,911,929,942,945,958,963,968,1075,1508,1512,1520,1522,1535,1536,1675,1880,2040,2207,2212,2213,2219,2242,2268,2357,2444,2512,2760,2799,2896,3071,3101,3106,3107,3109,3134,3162,3383,3683,3684,3685,3687,3689,3903,3936,4035,4069,4125,4242,4332,4758,4973,5328,5476,5611,5660,5724,5777,5788,5806,6402,6515,7040,7097,7099,7130,7133,7305,7462,8013,8741,8832,9535,9846,10288,103…	ADAM8,AMPD3,B2M,BST1,C3,C3AR1,C5AR1,CBL,CD1C,CD14,CD86,CD33,CD40,CD53,CD68,CTSC,CTSB,CTSH,CTSS,CTSZ,CYBA,CYBB,CFD,GPR183,STOM,FCER1G,FCGR2A,FCGR2B,FCN1,FES,FGR,FPR1,FRK,FTL,GM2A,GNS,GRN,NCKAP1L,HK3,HLA-B,HLA-C,HLA-DMB,HLA-F,HMOX1,ICAM1,ITGAL,ITGAM,ITGAV,ITGAX,ITGB2,LAIR1,LCP1,LRP1,LYZ,MAN2B1,MFNG,MNDA,NEU1,OLR1,PLAU,CTSA,DNAJC3,PSAP,PTAFR,PTPN6,PTPRC,PTX3,SELL,SLC2A3,TGFB1,TLR2,TLR4,TNFAIP6,TNFRS…
2_Member	GO Biological Processes	GO:0002366	leukocyte activation involved in immune response	-39.0549	-35.338	112/711	101,272,567,683,718,719,728,867,911,929,942,945,958,963,968,1075,1508,1512,1520,1522,1535,1536,1675,1880,2040,2207,2212,2213,2219,2242,2268,2357,2444,2512,2760,2799,2896,3071,3101,3106,3107,3109,3134,3162,3383,3683,3684,3685,3687,3689,3903,3936,4069,4125,4242,4332,4758,4973,5328,5476,5611,5660,5724,5777,5788,5806,6402,6515,7040,7097,7099,7130,7133,7305,7462,8013,8741,8832,9535,9846,10288,10326,10…	ADAM8,AMPD3,B2M,BST1,C3,C3AR1,C5AR1,CBL,CD1C,CD14,CD86,CD33,CD40,CD53,CD68,CTSC,CTSB,CTSH,CTSS,CTSZ,CYBA,CYBB,CFD,GPR183,STOM,FCER1G,FCGR2A,FCGR2B,FCN1,FES,FGR,FPR1,FRK,FTL,GM2A,GNS,GRN,NCKAP1L,HK3,HLA-B,HLA-C,HLA-DMB,HLA-F,HMOX1,ICAM1,ITGAL,ITGAM,ITGAV,ITGAX,ITGB2,LAIR1,LCP1,LYZ,MAN2B1,MFNG,MNDA,NEU1,OLR1,PLAU,CTSA,DNAJC3,PSAP,PTAFR,PTPN6,PTPRC,PTX3,SELL,SLC2A3,TGFB1,TLR2,TLR4,TNFAIP6,TNFRSF1B,T…
2_Member	GO Biological Processes	GO:0043299	leukocyte degranulation	-35.7069	-32.291	93/537	101,272,567,683,718,719,728,867,929,945,963,968,1075,1508,1512,1520,1522,1535,1536,1675,2040,2207,2212,2213,2219,2242,2268,2357,2444,2512,2760,2799,2896,3055,3071,3101,3106,3107,3134,3162,3683,3684,3685,3687,3689,3903,4069,4125,4332,4758,4973,5328,5476,5611,5660,5724,5777,5788,5806,6402,6515,7097,7130,7133,7305,7462,8013,8832,9535,9846,10288,10326,10788,10855,10875,11010,11031,11151,11314,22918,2…	ADAM8,AMPD3,B2M,BST1,C3,C3AR1,C5AR1,CBL,CD14,CD33,CD53,CD68,CTSC,CTSB,CTSH,CTSS,CTSZ,CYBA,CYBB,CFD,STOM,FCER1G,FCGR2A,FCGR2B,FCN1,FES,FGR,FPR1,FRK,FTL,GM2A,GNS,GRN,HCK,NCKAP1L,HK3,HLA-B,HLA-C,HLA-F,HMOX1,ITGAL,ITGAM,ITGAV,ITGAX,ITGB2,LAIR1,LYZ,MAN2B1,MNDA,NEU1,OLR1,PLAU,CTSA,DNAJC3,PSAP,PTAFR,PTPN6,PTPRC,PTX3,SELL,SLC2A3,TLR2,TNFAIP6,TNFRSF1B,TYROBP,LAT2,NR4A3,CD84,GMFG,GAB2,LILRB2,SIRPB1,IQGAP2,…
2_Member	GO Biological Processes	GO:0045055	regulated exocytosis	-35.0284	-31.664	113/796	2,101,272,308,567,683,710,718,719,728,867,929,945,963,968,1075,1508,1512,1520,1521,1522,1535,1536,1675,2040,2162,2207,2212,2213,2219,2242,2268,2335,2357,2444,2512,2760,2799,2896,3055,3071,3101,3106,3107,3134,3162,3671,3683,3684,3685,3687,3689,3903,4069,4125,4332,4758,4973,5054,5328,5341,5476,5552,5611,5660,5724,5777,5788,5806,6402,6414,6515,7040,7078,7097,7130,7133,7305,7462,8013,8676,8832,9535,9…	A2M,ADAM8,AMPD3,ANXA5,B2M,BST1,SERPING1,C3,C3AR1,C5AR1,CBL,CD14,CD33,CD53,CD68,CTSC,CTSB,CTSH,CTSS,CTSW,CTSZ,CYBA,CYBB,CFD,STOM,F13A1,FCER1G,FCGR2A,FCGR2B,FCN1,FES,FGR,FN1,FPR1,FRK,FTL,GM2A,GNS,GRN,HCK,NCKAP1L,HK3,HLA-B,HLA-C,HLA-F,HMOX1,ISLR,ITGAL,ITGAM,ITGAV,ITGAX,ITGB2,LAIR1,LYZ,MAN2B1,MNDA,NEU1,OLR1,SERPINE1,PLAU,PLEK,CTSA,SRGN,DNAJC3,PSAP,PTAFR,PTPN6,PTPRC,PTX3,SELL,SELENOP,SLC2A3,TGFB1,TIMP…
2_Member	GO Biological Processes	GO:0002444	myeloid leukocyte mediated immunity	-33.7541	-30.476	92/555	101,272,567,683,718,719,728,867,929,945,963,968,1075,1508,1512,1520,1522,1535,1536,1636,1675,2040,2207,2212,2213,2219,2242,2268,2357,2444,2512,2760,2799,2896,3071,3101,3106,3107,3162,3683,3684,3685,3687,3689,3903,4069,4125,4332,4758,4973,5328,5476,5611,5660,5724,5777,5788,5806,6402,6515,7097,7130,7133,7305,7462,8013,8832,9535,9846,10288,10326,10788,10855,10875,11010,11031,11314,22918,23200,23317,…	ADAM8,AMPD3,B2M,BST1,C3,C3AR1,C5AR1,CBL,CD14,CD33,CD53,CD68,CTSC,CTSB,CTSH,CTSS,CTSZ,CYBA,CYBB,ACE,CFD,STOM,FCER1G,FCGR2A,FCGR2B,FCN1,FES,FGR,FPR1,FRK,FTL,GM2A,GNS,GRN,NCKAP1L,HK3,HLA-B,HLA-C,HMOX1,ITGAL,ITGAM,ITGAV,ITGAX,ITGB2,LAIR1,LYZ,MAN2B1,MNDA,NEU1,OLR1,PLAU,CTSA,DNAJC3,PSAP,PTAFR,PTPN6,PTPRC,PTX3,SELL,SLC2A3,TLR2,TNFAIP6,TNFRSF1B,TYROBP,LAT2,NR4A3,CD84,GMFG,GAB2,LILRB2,SIRPB1,IQGAP2,HPSE,F…
2_Member	GO Biological Processes	GO:0002275	myeloid cell activation involved in immune response	-33.509	-30.269	91/547	101,272,567,683,718,719,728,867,929,945,963,968,1075,1508,1512,1520,1522,1535,1536,1675,2040,2207,2212,2219,2242,2268,2357,2444,2512,2760,2799,2896,3071,3101,3106,3107,3162,3683,3684,3685,3687,3689,3903,4069,4125,4332,4758,4973,5328,5476,5611,5660,5724,5777,5788,5806,6402,6515,7097,7130,7133,7305,7462,8013,8832,9535,9846,10288,10326,10788,10855,10875,11010,11031,11314,22918,23200,23317,25840,2704…	ADAM8,AMPD3,B2M,BST1,C3,C3AR1,C5AR1,CBL,CD14,CD33,CD53,CD68,CTSC,CTSB,CTSH,CTSS,CTSZ,CYBA,CYBB,CFD,STOM,FCER1G,FCGR2A,FCN1,FES,FGR,FPR1,FRK,FTL,GM2A,GNS,GRN,NCKAP1L,HK3,HLA-B,HLA-C,HMOX1,ITGAL,ITGAM,ITGAV,ITGAX,ITGB2,LAIR1,LYZ,MAN2B1,MNDA,NEU1,OLR1,PLAU,CTSA,DNAJC3,PSAP,PTAFR,PTPN6,PTPRC,PTX3,SELL,SLC2A3,TLR2,TNFAIP6,TNFRSF1B,TYROBP,LAT2,NR4A3,CD84,GMFG,GAB2,LILRB2,SIRPB1,IQGAP2,HPSE,FGL2,GLIPR1,…
2_Member	GO Biological Processes	GO:0042119	neutrophil activation	-30.4078	-27.235	83/501	101,272,567,683,718,719,728,929,945,963,968,1075,1508,1512,1520,1522,1535,1536,1675,2040,2207,2212,2213,2219,2268,2357,2444,2512,2760,2799,2896,3071,3101,3106,3107,3683,3684,3685,3687,3689,3903,4069,4125,4332,4758,4973,5328,5476,5611,5660,5724,5777,5788,5806,6352,6402,6515,7097,7130,7133,7305,9535,10288,10326,10788,10855,10875,11010,11031,11314,22918,23200,23317,25840,51411,51816,55313,57580,6433…	ADAM8,AMPD3,B2M,BST1,C3,C3AR1,C5AR1,CD14,CD33,CD53,CD68,CTSC,CTSB,CTSH,CTSS,CTSZ,CYBA,CYBB,CFD,STOM,FCER1G,FCGR2A,FCGR2B,FCN1,FGR,FPR1,FRK,FTL,GM2A,GNS,GRN,NCKAP1L,HK3,HLA-B,HLA-C,ITGAL,ITGAM,ITGAV,ITGAX,ITGB2,LAIR1,LYZ,MAN2B1,MNDA,NEU1,OLR1,PLAU,CTSA,DNAJC3,PSAP,PTAFR,PTPN6,PTPRC,PTX3,CCL5,SELL,SLC2A3,TLR2,TNFAIP6,TNFRSF1B,TYROBP,GMFG,LILRB2,SIRPB1,IQGAP2,HPSE,FGL2,GLIPR1,RAB31,CD300A,CD93,ATP11…
2_Member	GO Biological Processes	GO:0036230	granulocyte activation	-30.0287	-26.886	83/507	101,272,567,683,718,719,728,929,945,963,968,1075,1508,1512,1520,1522,1535,1536,1675,2040,2207,2212,2213,2219,2268,2357,2444,2512,2760,2799,2896,3071,3101,3106,3107,3683,3684,3685,3687,3689,3903,4069,4125,4332,4758,4973,5328,5476,5611,5660,5724,5777,5788,5806,6352,6402,6515,7097,7130,7133,7305,9535,10288,10326,10788,10855,10875,11010,11031,11314,22918,23200,23317,25840,51411,51816,55313,57580,6433…	ADAM8,AMPD3,B2M,BST1,C3,C3AR1,C5AR1,CD14,CD33,CD53,CD68,CTSC,CTSB,CTSH,CTSS,CTSZ,CYBA,CYBB,CFD,STOM,FCER1G,FCGR2A,FCGR2B,FCN1,FGR,FPR1,FRK,FTL,GM2A,GNS,GRN,NCKAP1L,HK3,HLA-B,HLA-C,ITGAL,ITGAM,ITGAV,ITGAX,ITGB2,LAIR1,LYZ,MAN2B1,MNDA,NEU1,OLR1,PLAU,CTSA,DNAJC3,PSAP,PTAFR,PTPN6,PTPRC,PTX3,CCL5,SELL,SLC2A3,TLR2,TNFAIP6,TNFRSF1B,TYROBP,GMFG,LILRB2,SIRPB1,IQGAP2,HPSE,FGL2,GLIPR1,RAB31,CD300A,CD93,ATP11…
2_Member	Reactome Gene Sets	R-HSA-6798695	Neutrophil degranulation	-29.49	-26.401	80/480	101,272,567,683,718,719,728,929,945,963,968,1075,1508,1512,1520,1522,1535,1536,1675,2040,2207,2212,2219,2268,2357,2444,2512,2760,2799,2896,3071,3101,3105,3106,3107,3683,3684,3685,3687,3689,3903,4069,4125,4332,4758,4973,5328,5476,5611,5660,5724,5777,5788,5806,6402,6515,7097,7130,7133,7305,9535,10326,10788,10855,10875,11010,11031,11314,22918,23200,23317,25840,51411,51816,55313,64333,79930,80301,126…	ADAM8,AMPD3,B2M,BST1,C3,C3AR1,C5AR1,CD14,CD33,CD53,CD68,CTSC,CTSB,CTSH,CTSS,CTSZ,CYBA,CYBB,CFD,STOM,FCER1G,FCGR2A,FCN1,FGR,FPR1,FRK,FTL,GM2A,GNS,GRN,NCKAP1L,HK3,HLA-A,HLA-B,HLA-C,ITGAL,ITGAM,ITGAV,ITGAX,ITGB2,LAIR1,LYZ,MAN2B1,MNDA,NEU1,OLR1,PLAU,CTSA,DNAJC3,PSAP,PTAFR,PTPN6,PTPRC,PTX3,SELL,SLC2A3,TLR2,TNFAIP6,TNFRSF1B,TYROBP,GMFG,SIRPB1,IQGAP2,HPSE,FGL2,GLIPR1,RAB31,CD300A,CD93,ATP11B,DNAJC13,MET…
2_Member	GO Biological Processes	GO:0043312	neutrophil degranulation	-28.9822	-25.942	80/488	101,272,567,683,718,719,728,929,945,963,968,1075,1508,1512,1520,1522,1535,1536,1675,2040,2207,2212,2219,2268,2357,2444,2512,2760,2799,2896,3071,3101,3106,3107,3683,3684,3685,3687,3689,3903,4069,4125,4332,4758,4973,5328,5476,5611,5660,5724,5777,5788,5806,6402,6515,7097,7130,7133,7305,9535,10288,10326,10788,10855,10875,11010,11031,11314,22918,23200,23317,25840,51411,51816,55313,64333,79930,80301,12…	ADAM8,AMPD3,B2M,BST1,C3,C3AR1,C5AR1,CD14,CD33,CD53,CD68,CTSC,CTSB,CTSH,CTSS,CTSZ,CYBA,CYBB,CFD,STOM,FCER1G,FCGR2A,FCN1,FGR,FPR1,FRK,FTL,GM2A,GNS,GRN,NCKAP1L,HK3,HLA-B,HLA-C,ITGAL,ITGAM,ITGAV,ITGAX,ITGB2,LAIR1,LYZ,MAN2B1,MNDA,NEU1,OLR1,PLAU,CTSA,DNAJC3,PSAP,PTAFR,PTPN6,PTPRC,PTX3,SELL,SLC2A3,TLR2,TNFAIP6,TNFRSF1B,TYROBP,GMFG,LILRB2,SIRPB1,IQGAP2,HPSE,FGL2,GLIPR1,RAB31,CD300A,CD93,ATP11B,DNAJC13,ME…
2_Member	GO Biological Processes	GO:0002446	neutrophil mediated immunity	-28.8547	-25.837	81/502	101,272,567,683,718,719,728,929,945,963,968,1075,1508,1512,1520,1522,1535,1536,1636,1675,2040,2207,2212,2219,2268,2357,2444,2512,2760,2799,2896,3071,3101,3106,3107,3683,3684,3685,3687,3689,3903,4069,4125,4332,4758,4973,5328,5476,5611,5660,5724,5777,5788,5806,6402,6515,7097,7130,7133,7305,9535,10288,10326,10788,10855,10875,11010,11031,11314,22918,23200,23317,25840,51411,51816,55313,64333,79930,803…	ADAM8,AMPD3,B2M,BST1,C3,C3AR1,C5AR1,CD14,CD33,CD53,CD68,CTSC,CTSB,CTSH,CTSS,CTSZ,CYBA,CYBB,ACE,CFD,STOM,FCER1G,FCGR2A,FCN1,FGR,FPR1,FRK,FTL,GM2A,GNS,GRN,NCKAP1L,HK3,HLA-B,HLA-C,ITGAL,ITGAM,ITGAV,ITGAX,ITGB2,LAIR1,LYZ,MAN2B1,MNDA,NEU1,OLR1,PLAU,CTSA,DNAJC3,PSAP,PTAFR,PTPN6,PTPRC,PTX3,SELL,SLC2A3,TLR2,TNFAIP6,TNFRSF1B,TYROBP,GMFG,LILRB2,SIRPB1,IQGAP2,HPSE,FGL2,GLIPR1,RAB31,CD300A,CD93,ATP11B,DNAJC1…
2_Member	GO Biological Processes	GO:0002283	neutrophil activation involved in immune response	-28.7947	-25.798	80/491	101,272,567,683,718,719,728,929,945,963,968,1075,1508,1512,1520,1522,1535,1536,1675,2040,2207,2212,2219,2268,2357,2444,2512,2760,2799,2896,3071,3101,3106,3107,3683,3684,3685,3687,3689,3903,4069,4125,4332,4758,4973,5328,5476,5611,5660,5724,5777,5788,5806,6402,6515,7097,7130,7133,7305,9535,10288,10326,10788,10855,10875,11010,11031,11314,22918,23200,23317,25840,51411,51816,55313,64333,79930,80301,12…	ADAM8,AMPD3,B2M,BST1,C3,C3AR1,C5AR1,CD14,CD33,CD53,CD68,CTSC,CTSB,CTSH,CTSS,CTSZ,CYBA,CYBB,CFD,STOM,FCER1G,FCGR2A,FCN1,FGR,FPR1,FRK,FTL,GM2A,GNS,GRN,NCKAP1L,HK3,HLA-B,HLA-C,ITGAL,ITGAM,ITGAV,ITGAX,ITGB2,LAIR1,LYZ,MAN2B1,MNDA,NEU1,OLR1,PLAU,CTSA,DNAJC3,PSAP,PTAFR,PTPN6,PTPRC,PTX3,SELL,SLC2A3,TLR2,TNFAIP6,TNFRSF1B,TYROBP,GMFG,LILRB2,SIRPB1,IQGAP2,HPSE,FGL2,GLIPR1,RAB31,CD300A,CD93,ATP11B,DNAJC13,ME…
3_Summary	KEGG Pathway	hsa05150	Staphylococcus aureus infection	-33.9985	-30.679	34/56	629,712,713,714,715,716,717,718,719,728,1675,2212,2213,2214,2357,2359,3075,3108,3109,3111,3113,3115,3117,3118,3119,3122,3123,3127,3383,3683,3684,3689,5724,6404,526,929,1514,1520,1535,1536,3105,3106,3107,3134,3673,3685,3688,4481,4688,4689,4973,7058,7097,7099,8411,9902,11151,64581,200576,567,911,925,968,972,1512,1636,2207,2217,3120,3902,5641,5660,7454,8546,10288,10437,10875,10981,23180,50856,51762,…	CFB,C1QA,C1QB,C1QC,C1R,C1S,C2,C3,C3AR1,C5AR1,CFD,FCGR2A,FCGR2B,FCGR3A,FPR1,FPR3,CFH,HLA-DMA,HLA-DMB,HLA-DOA,HLA-DPA1,HLA-DPB1,HLA-DQA1,HLA-DQA2,HLA-DQB1,HLA-DRA,HLA-DRB1,HLA-DRB5,ICAM1,ITGAL,ITGAM,ITGB2,PTAFR,SELPLG,ATP6V1B2,CD14,CTSL,CTSS,CYBA,CYBB,HLA-A,HLA-B,HLA-C,HLA-F,ITGA2,ITGAV,ITGB1,MSR1,NCF2,NCF4,OLR1,THBS2,TLR2,TLR4,EEA1,MRC2,CORO1A,CLEC7A,PIKFYVE,B2M,CD1C,CD8A,CD68,CD74,CTSH,ACE,FCER1G…
3_Member	KEGG Pathway	hsa05150	Staphylococcus aureus infection	-33.9985	-30.679	34/56	6.29713e+125	CFB,C1QA,C1QB,C1QC,C1R,C1S,C2,C3,C3AR1,C5AR1,CFD,FCGR2A,FCGR2B,FCGR3A,FPR1,FPR3,CFH,HLA-DMA,HLA-DMB,HLA-DOA,HLA-DPA1,HLA-DPB1,HLA-DQA1,HLA-DQA2,HLA-DQB1,HLA-DRA,HLA-DRB1,HLA-DRB5,ICAM1,ITGAL,ITGAM,ITGB2,PTAFR,SELPLG
3_Member	KEGG Pathway	hsa04145	Phagosome	-25.2818	-22.454	43/154	5.26716e+171	ATP6V1B2,C1R,C3,CD14,CTSL,CTSS,CYBA,CYBB,FCGR2A,FCGR2B,FCGR3A,HLA-A,HLA-B,HLA-C,HLA-DMA,HLA-DMB,HLA-DOA,HLA-DPA1,HLA-DPB1,HLA-DQA1,HLA-DQA2,HLA-DQB1,HLA-DRA,HLA-DRB1,HLA-DRB5,HLA-F,ITGA2,ITGAM,ITGAV,ITGB1,ITGB2,MSR1,NCF2,NCF4,OLR1,THBS2,TLR2,TLR4,EEA1,MRC2,CORO1A,CLEC7A,PIKFYVE
3_Member	GO Biological Processes	GO:0019882	antigen processing and presentation	-21.8602	-19.185	48/233	5.67912e+195	B2M,CD1C,CD8A,CD68,CD74,CTSH,CTSL,CTSS,CYBA,CYBB,ACE,FCER1G,FCGR2B,FCGRT,HLA-A,HLA-B,HLA-C,HLA-DMA,HLA-DMB,HLA-DOA,HLA-DPA1,HLA-DPB1,HLA-DQA1,HLA-DQA2,HLA-DQB1,HLA-DQB2,HLA-DRA,HLA-DRB1,HLA-DRB5,HLA-F,ICAM1,ITGAV,LAG3,NCF2,NCF4,LGMN,PSAP,WAS,AP3B1,LILRB2,IFI30,FGL2,RAB32,RFTN1,CLEC4A,RAB8B,TREM2,RAB34
3_Member	KEGG Pathway	hsa04514	Cell adhesion molecules (CAMs)	-20.4583	-17.847	37/144	9.14921e+142	CD2,CD4,CD6,CD8A,CD8B,CD86,CD40,VCAN,HLA-A,HLA-B,HLA-C,HLA-DMA,HLA-DMB,HLA-DOA,HLA-DPA1,HLA-DPB1,HLA-DQA1,HLA-DQA2,HLA-DQB1,HLA-DRA,HLA-DRB1,HLA-DRB5,HLA-F,ICAM1,ITGAL,ITGAM,ITGAV,ITGB1,ITGB2,PTPRC,SDC2,SELL,SELPLG,SIGLEC1,VCAM1,PDCD1LG2,JAM3
3_Member	GO Biological Processes	GO:0071346	cellular response to interferon-gamma	-19.3826	-16.834	40/182	1.99568e+166	AIF1,B2M,CASP1,DAPK1,GBP2,HCK,HLA-A,HLA-B,HLA-C,HLA-DPA1,HLA-DPB1,HLA-DQA1,HLA-DQA2,HLA-DQB1,HLA-DQB2,HLA-DRA,HLA-DRB1,HLA-DRB5,HLA-F,ICAM1,IRF8,JAK2,OAS2,PTAFR,CCL2,CCL5,CCL13,CCL18,TLR2,TLR4,VCAM1,VIM,WAS,TRIM22,IFI30,EVL,TRIM34,GBP4,GBP5,SIRPA
3_Member	GO Biological Processes	GO:0034341	response to interferon-gamma	-19.3542	-16.813	42/202	1.99568e+174	AIF1,B2M,CASP1,CD40,DAPK1,GBP2,HCK,HLA-A,HLA-B,HLA-C,HLA-DPA1,HLA-DPB1,HLA-DQA1,HLA-DQA2,HLA-DQB1,HLA-DQB2,HLA-DRA,HLA-DRB1,HLA-DRB5,HLA-F,ICAM1,IRF8,JAK2,OAS2,PTAFR,CCL2,CCL5,CCL13,CCL18,TLR2,TLR4,VCAM1,VIM,WAS,TRIM22,IFI30,UBD,EVL,TRIM34,GBP4,GBP5,SIRPA
3_Member	KEGG Pathway	hsa05323	Rheumatoid arthritis	-18.0638	-15.584	28/90	5.26942e+110	ATP6V1B2,CD86,CTSL,FLT1,HLA-DMA,HLA-DMB,HLA-DOA,HLA-DPA1,HLA-DPB1,HLA-DQA1,HLA-DQA2,HLA-DQB1,HLA-DRA,HLA-DRB1,HLA-DRB5,ICAM1,ITGAL,ITGB2,LTB,CCL2,CCL5,CXCL12,TGFB1,TLR2,TLR4,TNFSF11,TNFSF13,TNFSF13B
3_Member	KEGG Pathway	hsa05140	Leishmaniasis	-17.3369	-14.91	25/73	7.18154e+98	C3,CYBA,FCGR2A,FCGR3A,HLA-DMA,HLA-DMB,HLA-DOA,HLA-DPA1,HLA-DPB1,HLA-DQA1,HLA-DQA2,HLA-DQB1,HLA-DRA,HLA-DRB1,HLA-DRB5,ITGAM,ITGB1,ITGB2,JAK2,NCF2,NCF4,PTPN6,TGFB1,TLR2,TLR4
3_Member	KEGG Pathway	hsa04640	Hematopoietic cell lineage	-17.0948	-14.684	28/97	9.11915e+100	CD1C,CD2,CD3D,CD3E,CD4,CD7,CD8A,CD8B,CD14,CD33,CD37,CSF1R,HLA-DMA,HLA-DMB,HLA-DOA,HLA-DPA1,HLA-DPB1,HLA-DQA1,HLA-DQA2,HLA-DQB1,HLA-DRA,HLA-DRB1,HLA-DRB5,IL1R1,IL3RA,ITGA1,ITGA2,ITGAM
3_Member	Reactome Gene Sets	R-HSA-877300	Interferon gamma signaling	-16.7117	-14.332	27/92	5.67263e+113	B2M,GBP2,HLA-A,HLA-B,HLA-C,HLA-DPA1,HLA-DPB1,HLA-DQA1,HLA-DQA2,HLA-DQB1,HLA-DQB2,HLA-DRA,HLA-DRB1,HLA-DRB5,HLA-F,ICAM1,IRF8,JAK2,OAS2,PTAFR,PTPN6,VCAM1,TRIM22,IFI30,TRIM34,GBP4,GBP5
3_Member	KEGG Pathway	hsa04612	Antigen processing and presentation	-16.699	-14.324	25/77	5.67921e+95	B2M,CD4,CD8A,CD8B,CD74,CTSB,CTSL,CTSS,HLA-A,HLA-B,HLA-C,HLA-DMA,HLA-DMB,HLA-DOA,HLA-DPA1,HLA-DPB1,HLA-DQA1,HLA-DQA2,HLA-DQB1,HLA-DRA,HLA-DRB1,HLA-DRB5,HLA-F,LGMN,IFI30
3_Member	Reactome Gene Sets	R-HSA-202433	Generation of second messenger molecules	-15.3165	-12.956	17/34	9.15917e+66	CD3D,CD3E,CD4,FYB1,HLA-DPA1,HLA-DPB1,HLA-DQA1,HLA-DQA2,HLA-DQB1,HLA-DQB2,HLA-DRA,HLA-DRB1,HLA-DRB5,LCP2,WAS,LAT,EVL
3_Member	KEGG Pathway	hsa05416	Viral myocarditis	-15.0578	-12.716	21/59	2.7943e+79	ABL2,CD86,CD40,HLA-A,HLA-B,HLA-C,HLA-DMA,HLA-DMB,HLA-DOA,HLA-DPA1,HLA-DPB1,HLA-DQA1,HLA-DQA2,HLA-DQB1,HLA-DRA,HLA-DRB1,HLA-DRB5,HLA-F,ICAM1,ITGAL,ITGB2
3_Member	GO Biological Processes	GO:0060333	interferon-gamma-mediated signaling pathway	-14.7724	-12.445	25/91	5.67263e+101	B2M,GBP2,HCK,HLA-A,HLA-B,HLA-C,HLA-DPA1,HLA-DPB1,HLA-DQA1,HLA-DQA2,HLA-DQB1,HLA-DQB2,HLA-DRA,HLA-DRB1,HLA-DRB5,HLA-F,ICAM1,IRF8,JAK2,OAS2,PTAFR,VCAM1,TRIM22,IFI30,TRIM34
3_Member	KEGG Pathway	hsa05152	Tuberculosis	-14.535	-12.22	34/179	7.1893e+135	C3,CD14,CD74,CTSS,FCER1G,FCGR2A,FCGR2B,FCGR3A,HLA-DMA,HLA-DMB,HLA-DOA,HLA-DPA1,HLA-DPB1,HLA-DQA1,HLA-DQA2,HLA-DQB1,HLA-DRA,HLA-DRB1,HLA-DRB5,IL10RA,ITGAM,ITGAX,ITGB2,JAK2,LSP1,PPP3CC,TGFB1,TLR2,TLR4,EEA1,MRC2,AKT3,CORO1A,CLEC7A
3_Member	Reactome Gene Sets	R-HSA-389948	PD-1 signaling	-14.3294	-12.032	14/23	9.15917e+53	CD3D,CD3E,CD4,HLA-DPA1,HLA-DPB1,HLA-DQA1,HLA-DQA2,HLA-DQB1,HLA-DQB2,HLA-DRA,HLA-DRB1,HLA-DRB5,PTPN6,PDCD1LG2
3_Member	KEGG Pathway	hsa05330	Allograft rejection	-14.2857	-11.996	17/38	9.42958e+65	CD86,CD40,HLA-A,HLA-B,HLA-C,HLA-DMA,HLA-DMB,HLA-DOA,HLA-DPA1,HLA-DPB1,HLA-DQA1,HLA-DQA2,HLA-DQB1,HLA-DRA,HLA-DRB1,HLA-DRB5,HLA-F
3_Member	KEGG Pathway	hsa05322	Systemic lupus erythematosus	-14.1282	-11.858	29/133	7.12714e+108	C1QA,C1QB,C1QC,C1R,C1S,C2,C3,CD86,CD40,FCGR2A,FCGR3A,H2AC8,H2BC5,HLA-DMA,HLA-DMB,HLA-DOA,HLA-DPA1,HLA-DPB1,HLA-DQA1,HLA-DQA2,HLA-DQB1,HLA-DRA,HLA-DRB1,HLA-DRB5,H2AC17,H2BC21,H3C2,H2AJ,H2BC12
3_Member	Reactome Gene Sets	R-HSA-913531	Interferon Signaling	-13.8129	-11.555	35/200	5.67263e+147	B2M,GBP2,HLA-A,HLA-B,HLA-C,HLA-DPA1,HLA-DPB1,HLA-DQA1,HLA-DQA2,HLA-DQB1,HLA-DQB2,HLA-DRA,HLA-DRB1,HLA-DRB5,HLA-F,ICAM1,IRF8,IFIT2,IFIT1,IFIT3,JAK2,MX1,NEDD4,OAS2,PTAFR,PTPN6,RANBP2,VCAM1,TRIM22,IFI30,DDX58,SAMHD1,TRIM34,GBP4,GBP5
3_Member	GO Biological Processes	GO:0019884	antigen processing and presentation of exogenous antigen	-13.518	-11.278	33/182	5.67912e+130	B2M,CD1C,CD74,CTSL,CTSS,CYBA,CYBB,FCER1G,FCGR2B,HLA-A,HLA-B,HLA-C,HLA-DMA,HLA-DMB,HLA-DOA,HLA-DPA1,HLA-DPB1,HLA-DQA1,HLA-DQA2,HLA-DQB1,HLA-DQB2,HLA-DRA,HLA-DRB1,HLA-DRB5,HLA-F,ITGAV,LAG3,NCF2,NCF4,LGMN,AP3B1,IFI30,CLEC4A
3_Member	GO Biological Processes	GO:0048002	antigen processing and presentation of peptide antigen	-13.388	-11.162	34/195	5.67972e+136	B2M,CD74,CTSL,CTSS,CYBA,CYBB,ACE,FCER1G,FCGR2B,FCGRT,HLA-A,HLA-B,HLA-C,HLA-DMA,HLA-DMB,HLA-DOA,HLA-DPA1,HLA-DPB1,HLA-DQA1,HLA-DQA2,HLA-DQB1,HLA-DQB2,HLA-DRA,HLA-DRB1,HLA-DRB5,HLA-F,ITGAV,LAG3,NCF2,NCF4,LGMN,IFI30,CLEC4A,TREM2
3_Member	KEGG Pathway	hsa04672	Intestinal immune network for IgA production	-13.2752	-11.063	18/49	9.42958e+70	CD86,CD40,HLA-DMA,HLA-DMB,HLA-DOA,HLA-DPA1,HLA-DPB1,HLA-DQA1,HLA-DQA2,HLA-DQB1,HLA-DRA,HLA-DRB1,HLA-DRB5,CXCL12,TGFB1,CXCR4,TNFSF13,TNFSF13B
3_Member	Reactome Gene Sets	R-HSA-202427	Phosphorylation of CD3 and TCR zeta chains	-13.1052	-10.897	13/22	9.15917e+48	CD3D,CD3E,CD4,HLA-DPA1,HLA-DPB1,HLA-DQA1,HLA-DQA2,HLA-DQB1,HLA-DQB2,HLA-DRA,HLA-DRB1,HLA-DRB5,PTPRC
3_Member	Reactome Gene Sets	R-HSA-202430	Translocation of ZAP-70 to Immunological synapse	-12.6304	-10.451	2023-12-19	9.15917e+44	CD3D,CD3E,CD4,HLA-DPA1,HLA-DPB1,HLA-DQA1,HLA-DQA2,HLA-DQB1,HLA-DQB2,HLA-DRA,HLA-DRB1,HLA-DRB5
3_Member	GO Biological Processes	GO:0002478	antigen processing and presentation of exogenous peptide antigen	-12.4549	-10.297	31/175	5.67972e+123	B2M,CD74,CTSL,CTSS,CYBA,CYBB,FCER1G,FCGR2B,HLA-A,HLA-B,HLA-C,HLA-DMA,HLA-DMB,HLA-DOA,HLA-DPA1,HLA-DPB1,HLA-DQA1,HLA-DQA2,HLA-DQB1,HLA-DQB2,HLA-DRA,HLA-DRB1,HLA-DRB5,HLA-F,ITGAV,LAG3,NCF2,NCF4,LGMN,IFI30,CLEC4A
3_Member	KEGG Pathway	hsa05332	Graft-versus-host disease	-12.3503	-10.199	16/41	9.42311e+62	CD86,HLA-A,HLA-B,HLA-C,HLA-DMA,HLA-DMB,HLA-DOA,HLA-DPA1,HLA-DPB1,HLA-DQA1,HLA-DQA2,HLA-DQB1,HLA-DRA,HLA-DRB1,HLA-DRB5,HLA-F
3_Member	KEGG Pathway	hsa04940	Type I diabetes mellitus	-11.97	-9.833	16/43	9.42311e+62	CD86,HLA-A,HLA-B,HLA-C,HLA-DMA,HLA-DMB,HLA-DOA,HLA-DPA1,HLA-DPB1,HLA-DQA1,HLA-DQA2,HLA-DQB1,HLA-DRA,HLA-DRB1,HLA-DRB5,HLA-F
3_Member	KEGG Pathway	hsa05166	HTLV-I infection	-11.9064	-9.772	37/256	3.24916e+145	APC,CD3D,CD3E,CD40,CREM,HLA-A,HLA-B,HLA-C,HLA-DMA,HLA-DMB,HLA-DOA,HLA-DPA1,HLA-DPB1,HLA-DQA1,HLA-DQA2,HLA-DQB1,HLA-DRA,HLA-DRB1,HLA-DRB5,HLA-F,ICAM1,IL1R1,IL2RB,ITGAL,ITGB2,MAP3K1,PDGFRA,PDGFRB,PPP3CC,SPI1,TGFB1,TGFBR2,VCAM1,NRP1,KAT2B,AKT3,CRTC1
3_Member	KEGG Pathway	hsa05320	Autoimmune thyroid disease	-11.4617	-9.355	17/53	9.42958e+65	CD86,CD40,HLA-A,HLA-B,HLA-C,HLA-DMA,HLA-DMB,HLA-DOA,HLA-DPA1,HLA-DPB1,HLA-DQA1,HLA-DQA2,HLA-DQB1,HLA-DRA,HLA-DRB1,HLA-DRB5,HLA-F
3_Member	KEGG Pathway	hsa04659	Th17 cell differentiation	-11.2046	-9.113	23/107	9.15917e+90	CD3D,CD3E,CD4,HLA-DMA,HLA-DMB,HLA-DOA,HLA-DPA1,HLA-DPB1,HLA-DQA1,HLA-DQA2,HLA-DQB1,HLA-DRA,HLA-DRB1,HLA-DRB5,IL1R1,IL2RB,IL6ST,JAK2,PPP3CC,TGFB1,TGFBR2,LAT,FOXP3
3_Member	KEGG Pathway	hsa05145	Toxoplasmosis	-10.6874	-8.628	23/113	9.58123e+92	CD40,CCR5,HLA-DMA,HLA-DMB,HLA-DOA,HLA-DPA1,HLA-DPB1,HLA-DQA1,HLA-DQA2,HLA-DQB1,HLA-DRA,HLA-DRB1,HLA-DRB5,IL10RA,ITGB1,JAK2,LAMA4,LAMC1,TGFB1,TLR2,TLR4,AKT3,LY96
3_Member	KEGG Pathway	hsa05310	Asthma	-10.6215	-8.567	13/31	9.58221e+50	CD40,FCER1G,HLA-DMA,HLA-DMB,HLA-DOA,HLA-DPA1,HLA-DPB1,HLA-DQA1,HLA-DQA2,HLA-DQB1,HLA-DRA,HLA-DRB1,HLA-DRB5
3_Member	GO Biological Processes	GO:0002495	antigen processing and presentation of peptide antigen via MHC class II	-9.91381	-7.894	21/102	9.72151e+84	CD74,CTSL,CTSS,FCER1G,FCGR2B,HLA-DMA,HLA-DMB,HLA-DOA,HLA-DPA1,HLA-DPB1,HLA-DQA1,HLA-DQA2,HLA-DQB1,HLA-DQB2,HLA-DRA,HLA-DRB1,HLA-DRB5,LAG3,LGMN,IFI30,TREM2
3_Member	GO Biological Processes	GO:0002504	antigen processing and presentation of peptide or polysaccharide antigen via MHC class II	-9.82994	-7.814	21/103	9.72151e+84	CD74,CTSL,CTSS,FCER1G,FCGR2B,HLA-DMA,HLA-DMB,HLA-DOA,HLA-DPA1,HLA-DPB1,HLA-DQA1,HLA-DQA2,HLA-DQB1,HLA-DQB2,HLA-DRA,HLA-DRB1,HLA-DRB5,LAG3,LGMN,IFI30,TREM2
3_Member	Reactome Gene Sets	R-HSA-388841	Costimulation by the CD28 family	-9.43636	-7.458	17/69	9.15917e+65	CD3D,CD3E,CD4,CD86,HLA-DPA1,HLA-DPB1,HLA-DQA1,HLA-DQA2,HLA-DQB1,HLA-DQB2,HLA-DRA,HLA-DRB1,HLA-DRB5,PTPN6,VAV1,AKT3,PDCD1LG2
3_Member	GO Biological Processes	GO:0019886	antigen processing and presentation of exogenous peptide antigen via MHC class II	-9.40106	-7.426	20/98	9.72151e+79	CD74,CTSL,CTSS,FCER1G,FCGR2B,HLA-DMA,HLA-DMB,HLA-DOA,HLA-DPA1,HLA-DPB1,HLA-DQA1,HLA-DQA2,HLA-DQB1,HLA-DQB2,HLA-DRA,HLA-DRB1,HLA-DRB5,LAG3,LGMN,IFI30
3_Member	KEGG Pathway	hsa04658	Th1 and Th2 cell differentiation	-9.05619	-7.112	19/92	9.15917e+73	CD3D,CD3E,CD4,HLA-DMA,HLA-DMB,HLA-DOA,HLA-DPA1,HLA-DPB1,HLA-DQA1,HLA-DQA2,HLA-DQB1,HLA-DRA,HLA-DRB1,HLA-DRB5,IL2RB,JAK2,MAF,PPP3CC,LAT
3_Member	KEGG Pathway	hsa05321	Inflammatory bowel disease (IBD)	-8.91243	-6.975	16/65	3.10831e+64	HLA-DMA,HLA-DMB,HLA-DOA,HLA-DPA1,HLA-DPB1,HLA-DQA1,HLA-DQA2,HLA-DQB1,HLA-DRA,HLA-DRB1,HLA-DRB5,MAF,TGFB1,TLR2,TLR4,FOXP3
3_Member	Reactome Gene Sets	R-HSA-2132295	MHC class II antigen presentation	-8.34999	-6.457	21/123	9.72108e+83	CD74,CTSC,CTSB,CTSH,CTSL,CTSS,HLA-DMB,HLA-DOA,HLA-DPA1,HLA-DPB1,HLA-DQA1,HLA-DQA2,HLA-DQB1,HLA-DQB2,HLA-DRA,HLA-DRB1,HLA-DRB5,LAG3,CTSA,LGMN,IFI30
3_Member	KEGG Pathway	hsa05168	Herpes simplex infection	-8.29826	-6.411	26/185	7.18972e+103	C3,CD74,HLA-A,HLA-B,HLA-C,HLA-DMA,HLA-DMB,HLA-DOA,HLA-DPA1,HLA-DPB1,HLA-DQA1,HLA-DQA2,HLA-DQB1,HLA-DRA,HLA-DRB1,HLA-DRB5,HLA-F,IFIT1,JAK2,OAS2,CCL2,CCL5,TLR2,TRAF1,DDX58,PILRA
3_Member	KEGG Pathway	hsa05164	Influenza A	-7.59923	-5.773	24/173	8.34311e+96	CASP1,HLA-DMA,HLA-DMB,HLA-DOA,HLA-DPA1,HLA-DPB1,HLA-DQA1,HLA-DQA2,HLA-DQB1,HLA-DRA,HLA-DRB1,HLA-DRB5,ICAM1,CXCL10,JAK2,MX1,OAS2,DNAJC3,CCL2,CCL5,TLR4,TNFSF10,AKT3,DDX58
3_Member	Reactome Gene Sets	R-HSA-202403	TCR signaling	-7.07186	-5.286	19/120	9.15917e+74	CD3D,CD3E,CD4,FYB1,HLA-DPA1,HLA-DPB1,HLA-DQA1,HLA-DQA2,HLA-DQB1,HLA-DQB2,HLA-DRA,HLA-DRB1,HLA-DRB5,INPP5D,LCP2,PTPRC,WAS,LAT,EVL
3_Member	KEGG Pathway	hsa05169	Epstein-Barr virus infection	-6.93665	-5.163	25/201	9.53958e+99	ENTPD1,CD40,FGR,HLA-A,HLA-B,HLA-C,HLA-DPA1,HLA-DPB1,HLA-DQA1,HLA-DQA2,HLA-DQB1,HLA-DRA,HLA-DRB1,HLA-DRB5,HLA-F,ICAM1,IL10RA,ITGAL,NEDD4,SPI1,TNFAIP3,TRAF1,VIM,AKT3,DDX58
3_Member	Reactome Gene Sets	R-HSA-202424	Downstream TCR signaling	-4.19665	-2.753	13/98	9.15917e+48	CD3D,CD3E,CD4,HLA-DPA1,HLA-DPB1,HLA-DQA1,HLA-DQA2,HLA-DQB1,HLA-DQB2,HLA-DRA,HLA-DRB1,HLA-DRB5,INPP5D
4_Summary	GO Biological Processes	GO:0019221	cytokine-mediated signaling pathway	-29.0787	-26.015	104/796	558,567,834,867,920,939,942,958,972,1230,1234,1240,1436,1439,1540,2162,2207,2308,2335,2357,2634,2833,3055,3105,3106,3107,3113,3115,3117,3118,3119,3120,3122,3123,3127,3134,3162,3383,3394,3433,3434,3437,3554,3560,3563,3572,3587,3604,3627,3635,3684,3687,3688,3689,3717,3936,3953,4050,4283,4478,4599,4692,4939,5724,5777,5788,6347,6352,6357,6362,6387,6586,6688,7040,7128,7133,7185,7293,7409,7412,7431,783…	AXL,B2M,CASP1,CBL,CD4,CD27,CD86,CD40,CD74,CCR1,CCR5,CMKLR1,CSF1R,CSF2RB,CYLD,F13A1,FCER1G,FOXO1,FN1,FPR1,GBP2,CXCR3,HCK,HLA-A,HLA-B,HLA-C,HLA-DPA1,HLA-DPB1,HLA-DQA1,HLA-DQA2,HLA-DQB1,HLA-DQB2,HLA-DRA,HLA-DRB1,HLA-DRB5,HLA-F,HMOX1,ICAM1,IRF8,IFIT2,IFIT1,IFIT3,IL1R1,IL2RB,IL3RA,IL6ST,IL10RA,TNFRSF9,CXCL10,INPP5D,ITGAM,ITGAX,ITGB1,ITGB2,JAK2,LCP1,LEPR,LTB,CXCL9,MSN,MX1,NDN,OAS2,PTAFR,PTPN6,PTPRC,CCL…
4_Member	GO Biological Processes	GO:0019221	cytokine-mediated signaling pathway	-29.0787	-26.015	104/796	558,567,834,867,920,939,942,958,972,1230,1234,1240,1436,1439,1540,2162,2207,2308,2335,2357,2634,2833,3055,3105,3106,3107,3113,3115,3117,3118,3119,3120,3122,3123,3127,3134,3162,3383,3394,3433,3434,3437,3554,3560,3563,3572,3587,3604,3627,3635,3684,3687,3688,3689,3717,3936,3953,4050,4283,4478,4599,4692,4939,5724,5777,5788,6347,6352,6357,6362,6387,6586,6688,7040,7128,7133,7185,7293,7409,7412,7431,783…	AXL,B2M,CASP1,CBL,CD4,CD27,CD86,CD40,CD74,CCR1,CCR5,CMKLR1,CSF1R,CSF2RB,CYLD,F13A1,FCER1G,FOXO1,FN1,FPR1,GBP2,CXCR3,HCK,HLA-A,HLA-B,HLA-C,HLA-DPA1,HLA-DPB1,HLA-DQA1,HLA-DQA2,HLA-DQB1,HLA-DQB2,HLA-DRA,HLA-DRB1,HLA-DRB5,HLA-F,HMOX1,ICAM1,IRF8,IFIT2,IFIT1,IFIT3,IL1R1,IL2RB,IL3RA,IL6ST,IL10RA,TNFRSF9,CXCL10,INPP5D,ITGAM,ITGAX,ITGB1,ITGB2,JAK2,LCP1,LEPR,LTB,CXCL9,MSN,MX1,NDN,OAS2,PTAFR,PTPN6,PTPRC,CCL…
4_Member	Reactome Gene Sets	R-HSA-449147	Signaling by Interleukins	-9.44722	-7.467	47/461	8.34868e+185	CASP1,CBL,CD4,CD86,CCR1,CCR5,CSF1R,CSF2RB,F13A1,FOXO1,FN1,FPR1,HCK,HMOX1,ICAM1,IL1R1,IL2RB,IL3RA,IL6ST,IL10RA,CXCL10,INPP5D,ITGAM,ITGAX,ITGB1,ITGB2,JAK2,LCP1,MEF2C,MSN,NDN,PTAFR,PTPN6,PTPN7,CCL2,CCL5,SOS2,TGFB1,TNFRSF1B,VAV1,VCAM1,VIM,H3C2,OSMR,GAB2,BATF,HAVCR2
5_Summary	GO Biological Processes	GO:0001817	regulation of cytokine production	-27.7835	-24.807	99/755	101,183,199,409,558,567,718,719,728,834,914,916,920,923,929,942,945,958,972,1240,1436,1535,1536,1540,1903,2149,2207,2213,2219,2268,2335,2615,3071,3105,3106,3113,3115,3134,3162,3394,3428,3554,3572,3620,3624,3625,3635,3685,3717,3902,4023,4035,4050,4332,5054,5142,5552,5724,5777,5788,5966,6397,7040,7097,7099,7128,7133,7293,7305,8013,8832,9308,9454,9516,10288,10385,10457,10461,10855,11326,23208,23213,…	ADAM8,AGT,AIF1,ARRB2,AXL,B2M,C3,C3AR1,C5AR1,CASP1,CD2,CD3E,CD4,CD6,CD14,CD86,CD33,CD40,CD74,CMKLR1,CSF1R,CYBA,CYBB,CYLD,S1PR3,F2R,FCER1G,FCGR2B,FCN1,FGR,FN1,LRRC32,NCKAP1L,HLA-A,HLA-B,HLA-DPA1,HLA-DPB1,HLA-F,HMOX1,IRF8,IFI16,IL1R1,IL6ST,IDO1,INHBA,INHBB,INPP5D,ITGAV,JAK2,LAG3,LPL,LRP1,LTB,MNDA,SERPINE1,PDE4B,SRGN,PTAFR,PTPN6,PTPRC,REL,SEC14L1,TGFB1,TLR2,TLR4,TNFAIP3,TNFRSF1B,TNFRSF4,TYROBP,NR4A3,…
5_Member	GO Biological Processes	GO:0001817	regulation of cytokine production	-27.7835	-24.807	99/755	101,183,199,409,558,567,718,719,728,834,914,916,920,923,929,942,945,958,972,1240,1436,1535,1536,1540,1903,2149,2207,2213,2219,2268,2335,2615,3071,3105,3106,3113,3115,3134,3162,3394,3428,3554,3572,3620,3624,3625,3635,3685,3717,3902,4023,4035,4050,4332,5054,5142,5552,5724,5777,5788,5966,6397,7040,7097,7099,7128,7133,7293,7305,8013,8832,9308,9454,9516,10288,10385,10457,10461,10855,11326,23208,23213,…	ADAM8,AGT,AIF1,ARRB2,AXL,B2M,C3,C3AR1,C5AR1,CASP1,CD2,CD3E,CD4,CD6,CD14,CD86,CD33,CD40,CD74,CMKLR1,CSF1R,CYBA,CYBB,CYLD,S1PR3,F2R,FCER1G,FCGR2B,FCN1,FGR,FN1,LRRC32,NCKAP1L,HLA-A,HLA-B,HLA-DPA1,HLA-DPB1,HLA-F,HMOX1,IRF8,IFI16,IL1R1,IL6ST,IDO1,INHBA,INHBB,INPP5D,ITGAV,JAK2,LAG3,LPL,LRP1,LTB,MNDA,SERPINE1,PDE4B,SRGN,PTAFR,PTPN6,PTPRC,REL,SEC14L1,TGFB1,TLR2,TLR4,TNFAIP3,TNFRSF1B,TNFRSF4,TYROBP,NR4A3,…
5_Member	GO Biological Processes	GO:0001819	positive regulation of cytokine production	-17.7033	-15.242	62/467	101,183,199,567,718,719,728,834,914,916,920,923,929,942,958,972,1436,1535,1536,2149,2207,2219,2268,3105,3113,3115,3134,3162,3394,3428,3554,3572,3620,3717,4023,4035,4050,4332,5054,5142,5724,5788,6397,7040,7097,7099,7305,8013,9308,10288,10855,23213,23586,23643,50943,54209,54440,57493,63940,64581,84868,115362	ADAM8,AGT,AIF1,B2M,C3,C3AR1,C5AR1,CASP1,CD2,CD3E,CD4,CD6,CD14,CD86,CD40,CD74,CSF1R,CYBA,CYBB,F2R,FCER1G,FCN1,FGR,HLA-A,HLA-DPA1,HLA-DPB1,HLA-F,HMOX1,IRF8,IFI16,IL1R1,IL6ST,IDO1,JAK2,LPL,LRP1,LTB,MNDA,SERPINE1,PDE4B,PTAFR,PTPRC,SEC14L1,TGFB1,TLR2,TLR4,TYROBP,NR4A3,CD83,LILRB2,HPSE,SULF1,DDX58,LY96,FOXP3,TREM2,SASH3,HEG1,GPSM3,CLEC7A,HAVCR2,GBP5
5_Member	GO Biological Processes	GO:1903555	regulation of tumor necrosis factor superfamily cytokine production	-13.4535	-11.217	32/172	1.0141e+134	ADAM8,ARRB2,AXL,CD2,CD14,CD86,CD33,CYBA,CYBB,FCER1G,JAK2,LPL,PTAFR,PTPN6,PTPRC,TLR2,TLR4,TNFAIP3,TYROBP,GPNMB,SYT11,DICER1,DDX58,LY96,CLEC4A,FOXP3,TREM2,SASH3,VSIR,CLEC7A,HAVCR2,SIRPA
5_Member	GO Biological Processes	GO:0001818	negative regulation of cytokine production	-13.0526	-10.847	43/311	4.09559e+185	ARRB2,AXL,CD33,CMKLR1,CYLD,FCGR2B,FN1,LRRC32,NCKAP1L,HLA-F,HMOX1,IDO1,INHBA,INHBB,INPP5D,LAG3,SRGN,PTPN6,PTPRC,REL,TGFB1,TLR4,TNFAIP3,TNFRSF4,TYROBP,CD84,CD83,HOMER3,BTN2A2,GPNMB,MERTK,VSIG4,SYT11,DICER1,DDX58,CLEC4A,FOXP3,TREM2,VSIR,PDCD1LG2,HAVCR2,CARD16,SIRPA
5_Member	GO Biological Processes	GO:0071706	tumor necrosis factor superfamily cytokine production	-13.0205	-10.819	32/178	1.0141e+134	ADAM8,ARRB2,AXL,CD2,CD14,CD86,CD33,CYBA,CYBB,FCER1G,JAK2,LPL,PTAFR,PTPN6,PTPRC,TLR2,TLR4,TNFAIP3,TYROBP,GPNMB,SYT11,DICER1,DDX58,LY96,CLEC4A,FOXP3,TREM2,SASH3,VSIR,CLEC7A,HAVCR2,SIRPA
5_Member	GO Biological Processes	GO:0032680	regulation of tumor necrosis factor production	-12.0988	-9.956	30/169	4.09559e+128	ARRB2,AXL,CD2,CD14,CD33,CYBA,CYBB,FCER1G,JAK2,LPL,PTAFR,PTPN6,PTPRC,TLR2,TLR4,TNFAIP3,TYROBP,GPNMB,SYT11,DICER1,DDX58,LY96,CLEC4A,FOXP3,TREM2,SASH3,VSIR,CLEC7A,HAVCR2,SIRPA
5_Member	GO Biological Processes	GO:0032640	tumor necrosis factor production	-11.8258	-9.703	30/173	4.09559e+128	ARRB2,AXL,CD2,CD14,CD33,CYBA,CYBB,FCER1G,JAK2,LPL,PTAFR,PTPN6,PTPRC,TLR2,TLR4,TNFAIP3,TYROBP,GPNMB,SYT11,DICER1,DDX58,LY96,CLEC4A,FOXP3,TREM2,SASH3,VSIR,CLEC7A,HAVCR2,SIRPA
5_Member	GO Biological Processes	GO:1903557	positive regulation of tumor necrosis factor superfamily cytokine production	-9.22816	-7.273	19/90	1.01915e+76	ADAM8,CD2,CD14,CD86,CYBA,CYBB,FCER1G,JAK2,LPL,PTAFR,PTPRC,TLR2,TLR4,TYROBP,DDX58,LY96,SASH3,CLEC7A,HAVCR2
5_Member	GO Biological Processes	GO:0032675	regulation of interleukin-6 production	-8.2784	-6.395	24/160	1.9941e+101	AIF1,ARRB2,CD74,CYBA,F2R,FCER1G,NCKAP1L,HLA-B,INPP5D,LPL,PTAFR,PTPN6,TLR2,TLR4,TNFAIP3,TYROBP,LILRB2,SYT11,DDX58,FOXP3,TREM2,CLEC7A,HAVCR2,SIRPA
5_Member	GO Biological Processes	GO:0032635	interleukin-6 production	-7.74952	-5.908	24/170	1.9941e+101	AIF1,ARRB2,CD74,CYBA,F2R,FCER1G,NCKAP1L,HLA-B,INPP5D,LPL,PTAFR,PTPN6,TLR2,TLR4,TNFAIP3,TYROBP,LILRB2,SYT11,DDX58,FOXP3,TREM2,CLEC7A,HAVCR2,SIRPA
5_Member	GO Biological Processes	GO:0032760	positive regulation of tumor necrosis factor production	-7.70999	-5.872	17/88	9.14929e+70	CD2,CD14,CYBA,CYBB,FCER1G,JAK2,LPL,PTAFR,PTPRC,TLR2,TLR4,TYROBP,DDX58,LY96,SASH3,CLEC7A,HAVCR2
5_Member	GO Biological Processes	GO:0032720	negative regulation of tumor necrosis factor production	-6.92801	-5.157	15/77	4.09559e+66	ARRB2,AXL,CD33,PTPN6,TLR4,TNFAIP3,GPNMB,SYT11,DICER1,CLEC4A,FOXP3,TREM2,VSIR,HAVCR2,SIRPA
5_Member	GO Biological Processes	GO:1903556	negative regulation of tumor necrosis factor superfamily cytokine production	-6.77364	-5.019	15/79	4.09559e+66	ARRB2,AXL,CD33,PTPN6,TLR4,TNFAIP3,GPNMB,SYT11,DICER1,CLEC4A,FOXP3,TREM2,VSIR,HAVCR2,SIRPA
5_Member	GO Biological Processes	GO:0032755	positive regulation of interleukin-6 production	-4.48988	-3.001	13/92	1.99972e+52	AIF1,CD74,CYBA,F2R,FCER1G,LPL,PTAFR,TLR2,TLR4,TYROBP,LILRB2,DDX58,CLEC7A
5_Member	GO Biological Processes	GO:0032715	negative regulation of interleukin-6 production	-4.07757	-2.654	10/62	4.09307e+43	ARRB2,NCKAP1L,INPP5D,PTPN6,TLR4,TNFAIP3,SYT11,FOXP3,HAVCR2,SIRPA
6_Summary	GO Biological Processes	GO:0043062	extracellular structure organization	-27.4966	-24.539	73/429	2,19,101,165,176,183,341,348,1282,1284,1290,1293,1295,1296,1301,1303,1306,1462,1490,1514,1520,1634,1842,2191,2192,2199,2200,2335,3383,3491,3672,3673,3683,3684,3685,3687,3688,3689,3910,3915,3936,4016,4023,4035,4327,4763,4811,5054,5156,5360,5806,7040,7133,7177,7412,7837,7941,8728,9509,9619,9806,11096,11117,22801,23213,25890,30008,54507,64094,79875,83700,84168,84695,667,1508,2202,4053,5118,6383,9510…	A2M,ABCA1,ADAM8,AEBP1,ACAN,AGT,APOC1,APOE,COL4A1,COL4A2,COL5A2,COL6A3,COL8A1,COL8A2,COL11A1,COL12A1,COL15A1,VCAN,CCN2,CTSL,CTSS,DCN,ECM2,FAP,FBLN1,FBLN2,FBN1,FN1,ICAM1,CCN1,ITGA1,ITGA2,ITGAL,ITGAM,ITGAV,ITGAX,ITGB1,ITGB2,LAMA4,LAMC1,LCP1,LOXL1,LPL,LRP1,MMP19,NF1,NID1,SERPINE1,PDGFRA,PLTP,PTX3,TGFB1,TNFRSF1B,TPSAB1,VCAM1,PXDN,PLA2G7,ADAM19,ADAMTS2,ABCG1,SPOCK2,ADAMTS5,EMILIN1,ITGA11,SULF1,ABI3BP,E…
6_Member	GO Biological Processes	GO:0043062	extracellular structure organization	-27.4966	-24.539	73/429	2,19,101,165,176,183,341,348,1282,1284,1290,1293,1295,1296,1301,1303,1306,1462,1490,1514,1520,1634,1842,2191,2192,2199,2200,2335,3383,3491,3672,3673,3683,3684,3685,3687,3688,3689,3910,3915,3936,4016,4023,4035,4327,4763,4811,5054,5156,5360,5806,7040,7133,7177,7412,7837,7941,8728,9509,9619,9806,11096,11117,22801,23213,25890,30008,54507,64094,79875,83700,84168,84695	A2M,ABCA1,ADAM8,AEBP1,ACAN,AGT,APOC1,APOE,COL4A1,COL4A2,COL5A2,COL6A3,COL8A1,COL8A2,COL11A1,COL12A1,COL15A1,VCAN,CCN2,CTSL,CTSS,DCN,ECM2,FAP,FBLN1,FBLN2,FBN1,FN1,ICAM1,CCN1,ITGA1,ITGA2,ITGAL,ITGAM,ITGAV,ITGAX,ITGB1,ITGB2,LAMA4,LAMC1,LCP1,LOXL1,LPL,LRP1,MMP19,NF1,NID1,SERPINE1,PDGFRA,PLTP,PTX3,TGFB1,TNFRSF1B,TPSAB1,VCAM1,PXDN,PLA2G7,ADAM19,ADAMTS2,ABCG1,SPOCK2,ADAMTS5,EMILIN1,ITGA11,SULF1,ABI3BP,E…
6_Member	GO Biological Processes	GO:0030198	extracellular matrix organization	-25.8809	-23.039	66/373	2,101,165,176,183,1282,1284,1290,1293,1295,1296,1301,1303,1306,1462,1490,1514,1520,1634,1842,2191,2192,2199,2200,2335,3383,3491,3672,3673,3683,3684,3685,3687,3688,3689,3910,3915,3936,4016,4035,4327,4763,4811,5054,5156,5806,7040,7133,7177,7412,7837,8728,9509,9806,11096,11117,22801,23213,25890,30008,54507,64094,79875,83700,84168,84695	A2M,ADAM8,AEBP1,ACAN,AGT,COL4A1,COL4A2,COL5A2,COL6A3,COL8A1,COL8A2,COL11A1,COL12A1,COL15A1,VCAN,CCN2,CTSL,CTSS,DCN,ECM2,FAP,FBLN1,FBLN2,FBN1,FN1,ICAM1,CCN1,ITGA1,ITGA2,ITGAL,ITGAM,ITGAV,ITGAX,ITGB1,ITGB2,LAMA4,LAMC1,LCP1,LOXL1,LRP1,MMP19,NF1,NID1,SERPINE1,PDGFRA,PTX3,TGFB1,TNFRSF1B,TPSAB1,VCAM1,PXDN,ADAM19,ADAMTS2,SPOCK2,ADAMTS5,EMILIN1,ITGA11,SULF1,ABI3BP,EFEMP2,ADAMTSL4,SMOC2,THSD4,JAM3,ANTXR1,…
6_Member	Reactome Gene Sets	R-HSA-1474244	Extracellular matrix organization	-23.1182	-20.367	56/301	2,101,176,667,1282,1284,1290,1293,1295,1296,1301,1303,1306,1462,1508,1514,1520,1634,2192,2199,2200,2202,2335,3383,3672,3673,3683,3684,3685,3687,3688,3689,3910,3915,4016,4053,4327,4811,5054,5118,6383,7040,7177,7412,7837,8728,9509,9510,10536,11096,11117,22801,30008,83700,84034,84695	A2M,ADAM8,ACAN,DST,COL4A1,COL4A2,COL5A2,COL6A3,COL8A1,COL8A2,COL11A1,COL12A1,COL15A1,VCAN,CTSB,CTSL,CTSS,DCN,FBLN1,FBLN2,FBN1,EFEMP1,FN1,ICAM1,ITGA1,ITGA2,ITGAL,ITGAM,ITGAV,ITGAX,ITGB1,ITGB2,LAMA4,LAMC1,LOXL1,LTBP2,MMP19,NID1,SERPINE1,PCOLCE,SDC2,TGFB1,TPSAB1,VCAM1,PXDN,ADAM19,ADAMTS2,ADAMTS1,P3H3,ADAMTS5,EMILIN1,ITGA11,EFEMP2,JAM3,EMILIN2,LOXL3
6_Member	Canonical Pathways	M5884	NABA CORE MATRISOME	-19.4491	-16.893	49/275	1.65176e+203	AEBP1,ACAN,COL4A1,COL4A2,COL5A2,COL6A3,COL8A1,COL8A2,COL11A1,COL12A1,COL15A1,VCAN,CCN2,DCN,ECM2,FBLN1,FBLN2,FBN1,EFEMP1,FN1,IGFBP3,IGFBP6,CCN1,LAMA4,LAMC1,VWA5A,LTBP2,MFGE8,NID1,PCOLCE,PRELP,SRGN,SLIT3,SPOCK1,THBS2,TNFAIP6,PXDN,SLIT2,SPOCK2,EDIL3,FGL2,ESM1,EMILIN1,MXRA5,ABI3BP,EFEMP2,SMOC2,THSD4,EMILIN2
6_Member	Canonical Pathways	M3008	NABA ECM GLYCOPROTEINS	-11.831	-9.705	32/196	1.65149e+135	AEBP1,CCN2,ECM2,FBLN1,FBLN2,FBN1,EFEMP1,FN1,IGFBP3,IGFBP6,CCN1,LAMA4,LAMC1,VWA5A,LTBP2,MFGE8,NID1,PCOLCE,SLIT3,THBS2,TNFAIP6,PXDN,SLIT2,EDIL3,FGL2,EMILIN1,MXRA5,ABI3BP,EFEMP2,SMOC2,THSD4,EMILIN2
7_Summary	GO Biological Processes	GO:0050900	leukocyte migration	-26.5559	-23.652	78/504	101,199,683,719,728,914,962,972,1230,1234,1240,1880,2207,2321,2335,2350,2833,2995,3055,3071,3162,3383,3554,3627,3635,3672,3673,3683,3684,3685,3687,3688,3689,4283,4354,4478,4973,5054,5142,5641,5724,5764,5777,6347,6352,6357,6362,6383,6387,6402,6404,7040,7070,7409,7412,7852,7941,8600,8784,8832,9046,9056,9353,10461,10563,11117,11151,11314,23075,23657,30817,54209,56833,57580,63940,81704,83700,140885,1…	ADAM8,AIF1,BST1,C3AR1,C5AR1,CD2,CD48,CD74,CCR1,CCR5,CMKLR1,GPR183,FCER1G,FLT1,FN1,FOLR2,CXCR3,GYPC,HCK,NCKAP1L,HMOX1,ICAM1,IL1R1,CXCL10,INPP5D,ITGA1,ITGA2,ITGAL,ITGAM,ITGAV,ITGAX,ITGB1,ITGB2,CXCL9,MPP1,MSN,OLR1,SERPINE1,PDE4B,LGMN,PTAFR,PTN,PTPN6,CCL2,CCL5,CCL13,CCL18,SDC2,CXCL12,SELL,SELPLG,TGFB1,THY1,VAV1,VCAM1,CXCR4,PLA2G7,TNFSF11,TNFRSF18,CD84,DOK2,SLC7A7,SLIT2,MERTK,CXCL13,EMILIN1,CORO1A,CD3…
7_Member	GO Biological Processes	GO:0050900	leukocyte migration	-26.5559	-23.652	78/504	101,199,683,719,728,914,962,972,1230,1234,1240,1880,2207,2321,2335,2350,2833,2995,3055,3071,3162,3383,3554,3627,3635,3672,3673,3683,3684,3685,3687,3688,3689,4283,4354,4478,4973,5054,5142,5641,5724,5764,5777,6347,6352,6357,6362,6383,6387,6402,6404,7040,7070,7409,7412,7852,7941,8600,8784,8832,9046,9056,9353,10461,10563,11117,11151,11314,23075,23657,30817,54209,56833,57580,63940,81704,83700,140885	ADAM8,AIF1,BST1,C3AR1,C5AR1,CD2,CD48,CD74,CCR1,CCR5,CMKLR1,GPR183,FCER1G,FLT1,FN1,FOLR2,CXCR3,GYPC,HCK,NCKAP1L,HMOX1,ICAM1,IL1R1,CXCL10,INPP5D,ITGA1,ITGA2,ITGAL,ITGAM,ITGAV,ITGAX,ITGB1,ITGB2,CXCL9,MPP1,MSN,OLR1,SERPINE1,PDE4B,LGMN,PTAFR,PTN,PTPN6,CCL2,CCL5,CCL13,CCL18,SDC2,CXCL12,SELL,SELPLG,TGFB1,THY1,VAV1,VCAM1,CXCR4,PLA2G7,TNFSF11,TNFRSF18,CD84,DOK2,SLC7A7,SLIT2,MERTK,CXCL13,EMILIN1,CORO1A,CD3…
7_Member	GO Biological Processes	GO:0030335	positive regulation of cell migration	-22.2303	-19.502	76/560	101,183,199,324,659,719,728,958,972,1012,1230,1240,1436,1512,1601,2149,2252,2268,2321,2335,2896,3071,3162,3383,3491,3554,3627,3673,3685,3687,3688,3717,4035,5054,5156,5159,5168,5328,5641,5724,5764,5788,6352,6387,7040,7048,7070,7130,7205,7852,7941,8013,8784,8828,8829,9510,10000,10457,10563,11151,23075,25836,54209,56034,57007,57214,57580,57608,63940,64094,64115,64218,64581,81704,83706,131578	ADAM8,AGT,AIF1,APC,BMPR2,C3AR1,C5AR1,CD40,CD74,CDH13,CCR1,CMKLR1,CSF1R,CTSH,DAB2,F2R,FGF7,FGR,FLT1,FN1,GRN,NCKAP1L,HMOX1,ICAM1,CCN1,IL1R1,CXCL10,ITGA2,ITGAV,ITGAX,ITGB1,JAK2,LRP1,SERPINE1,PDGFRA,PDGFRB,ENPP2,PLAU,LGMN,PTAFR,PTN,PTPRC,CCL5,CXCL12,TGFB1,TGFBR2,THY1,TNFAIP6,TRIP6,CXCR4,PLA2G7,NR4A3,TNFRSF18,NRP2,NRP1,ADAMTS1,AKT3,GPNMB,CXCL13,CORO1A,SWAP70,NIPBL,TREM2,PDGFC,ACKR3,CEMIP,PREX1,JCAD,GP…
7_Member	GO Biological Processes	GO:2000147	positive regulation of cell motility	-21.7345	-19.069	77/584	101,183,199,324,659,719,728,958,972,1012,1230,1240,1436,1512,1601,2149,2252,2268,2321,2335,2896,3071,3162,3383,3491,3554,3627,3673,3685,3687,3688,3717,4035,5054,5156,5159,5168,5328,5641,5724,5764,5788,6352,6387,7040,7048,7070,7130,7205,7852,7941,8013,8784,8828,8829,9510,9806,10000,10457,10563,11151,23075,25836,54209,56034,57007,57214,57580,57608,63940,64094,64115,64218,64581,81704,83706,131578	ADAM8,AGT,AIF1,APC,BMPR2,C3AR1,C5AR1,CD40,CD74,CDH13,CCR1,CMKLR1,CSF1R,CTSH,DAB2,F2R,FGF7,FGR,FLT1,FN1,GRN,NCKAP1L,HMOX1,ICAM1,CCN1,IL1R1,CXCL10,ITGA2,ITGAV,ITGAX,ITGB1,JAK2,LRP1,SERPINE1,PDGFRA,PDGFRB,ENPP2,PLAU,LGMN,PTAFR,PTN,PTPRC,CCL5,CXCL12,TGFB1,TGFBR2,THY1,TNFAIP6,TRIP6,CXCR4,PLA2G7,NR4A3,TNFRSF18,NRP2,NRP1,ADAMTS1,SPOCK2,AKT3,GPNMB,CXCL13,CORO1A,SWAP70,NIPBL,TREM2,PDGFC,ACKR3,CEMIP,PREX1,…
7_Member	GO Biological Processes	GO:0040017	positive regulation of locomotion	-21.0915	-18.445	78/612	101,183,199,324,659,719,728,958,972,1012,1230,1240,1436,1512,1601,2149,2252,2268,2321,2335,2896,3071,3162,3383,3491,3554,3627,3673,3685,3687,3688,3717,4035,5054,5156,5159,5168,5328,5641,5724,5764,5788,6352,6387,7040,7048,7070,7130,7205,7852,7941,8013,8784,8828,8829,9353,9510,9806,10000,10457,10563,11151,23075,25836,54209,56034,57007,57214,57580,57608,63940,64094,64115,64218,64581,81704,83706,1315…	ADAM8,AGT,AIF1,APC,BMPR2,C3AR1,C5AR1,CD40,CD74,CDH13,CCR1,CMKLR1,CSF1R,CTSH,DAB2,F2R,FGF7,FGR,FLT1,FN1,GRN,NCKAP1L,HMOX1,ICAM1,CCN1,IL1R1,CXCL10,ITGA2,ITGAV,ITGAX,ITGB1,JAK2,LRP1,SERPINE1,PDGFRA,PDGFRB,ENPP2,PLAU,LGMN,PTAFR,PTN,PTPRC,CCL5,CXCL12,TGFB1,TGFBR2,THY1,TNFAIP6,TRIP6,CXCR4,PLA2G7,NR4A3,TNFRSF18,NRP2,NRP1,SLIT2,ADAMTS1,SPOCK2,AKT3,GPNMB,CXCL13,CORO1A,SWAP70,NIPBL,TREM2,PDGFC,ACKR3,CEMIP,…
7_Member	GO Biological Processes	GO:0051272	positive regulation of cellular component movement	-20.9626	-18.325	77/601	101,183,199,324,659,719,728,958,972,1012,1230,1240,1436,1512,1601,2149,2252,2268,2321,2335,2896,3071,3162,3383,3491,3554,3627,3673,3685,3687,3688,3717,4035,5054,5156,5159,5168,5328,5641,5724,5764,5788,6352,6387,7040,7048,7070,7130,7205,7852,7941,8013,8784,8828,8829,9510,9806,10000,10457,10563,11151,23075,25836,54209,56034,57007,57214,57580,57608,63940,64094,64115,64218,64581,81704,83706,131578	ADAM8,AGT,AIF1,APC,BMPR2,C3AR1,C5AR1,CD40,CD74,CDH13,CCR1,CMKLR1,CSF1R,CTSH,DAB2,F2R,FGF7,FGR,FLT1,FN1,GRN,NCKAP1L,HMOX1,ICAM1,CCN1,IL1R1,CXCL10,ITGA2,ITGAV,ITGAX,ITGB1,JAK2,LRP1,SERPINE1,PDGFRA,PDGFRB,ENPP2,PLAU,LGMN,PTAFR,PTN,PTPRC,CCL5,CXCL12,TGFB1,TGFBR2,THY1,TNFAIP6,TRIP6,CXCR4,PLA2G7,NR4A3,TNFRSF18,NRP2,NRP1,ADAMTS1,SPOCK2,AKT3,GPNMB,CXCL13,CORO1A,SWAP70,NIPBL,TREM2,PDGFC,ACKR3,CEMIP,PREX1,…
7_Member	GO Biological Processes	GO:0006935	chemotaxis	-18.9435	-16.431	77/649	101,199,409,659,683,719,728,972,1012,1123,1230,1234,1240,1436,1880,1890,2042,2207,2242,2252,2321,2350,2357,2359,2833,3071,3491,3627,3672,3673,3685,3689,4035,4283,4354,5054,5142,5156,5159,5168,5328,5641,5724,5764,6347,6352,6357,6362,6387,6586,7040,7409,7852,7941,8013,8600,8828,8829,9046,9353,9846,10457,10563,11151,23075,30817,51411,51466,54209,56833,57007,57580,63940,64094,64218,83700,123920	ADAM8,AIF1,ARRB2,BMPR2,BST1,C3AR1,C5AR1,CD74,CDH13,CHN1,CCR1,CCR5,CMKLR1,CSF1R,GPR183,TYMP,EPHA3,FCER1G,FES,FGF7,FLT1,FOLR2,FPR1,FPR3,CXCR3,NCKAP1L,CCN1,CXCL10,ITGA1,ITGA2,ITGAV,ITGB2,LRP1,CXCL9,MPP1,SERPINE1,PDE4B,PDGFRA,PDGFRB,ENPP2,PLAU,LGMN,PTAFR,PTN,CCL2,CCL5,CCL13,CCL18,CXCL12,SLIT3,TGFB1,VAV1,CXCR4,PLA2G7,NR4A3,TNFSF11,NRP2,NRP1,DOK2,SLIT2,GAB2,GPNMB,CXCL13,CORO1A,SWAP70,ADGRE2,BIN2,EVL,TR…
7_Member	GO Biological Processes	GO:0042330	taxis	-18.8642	-16.358	77/651	101,199,409,659,683,719,728,972,1012,1123,1230,1234,1240,1436,1880,1890,2042,2207,2242,2252,2321,2350,2357,2359,2833,3071,3491,3627,3672,3673,3685,3689,4035,4283,4354,5054,5142,5156,5159,5168,5328,5641,5724,5764,6347,6352,6357,6362,6387,6586,7040,7409,7852,7941,8013,8600,8828,8829,9046,9353,9846,10457,10563,11151,23075,30817,51411,51466,54209,56833,57007,57580,63940,64094,64218,83700,123920	ADAM8,AIF1,ARRB2,BMPR2,BST1,C3AR1,C5AR1,CD74,CDH13,CHN1,CCR1,CCR5,CMKLR1,CSF1R,GPR183,TYMP,EPHA3,FCER1G,FES,FGF7,FLT1,FOLR2,FPR1,FPR3,CXCR3,NCKAP1L,CCN1,CXCL10,ITGA1,ITGA2,ITGAV,ITGB2,LRP1,CXCL9,MPP1,SERPINE1,PDE4B,PDGFRA,PDGFRB,ENPP2,PLAU,LGMN,PTAFR,PTN,CCL2,CCL5,CCL13,CCL18,CXCL12,SLIT3,TGFB1,VAV1,CXCR4,PLA2G7,NR4A3,TNFSF11,NRP2,NRP1,DOK2,SLIT2,GAB2,GPNMB,CXCL13,CORO1A,SWAP70,ADGRE2,BIN2,EVL,TR…
7_Member	GO Biological Processes	GO:0030595	leukocyte chemotaxis	-17.6693	-15.213	42/223	1.012e+169	ADAM8,AIF1,BST1,C3AR1,C5AR1,CD74,CCR1,CCR5,CMKLR1,GPR183,FCER1G,FLT1,FOLR2,CXCR3,NCKAP1L,CXCL10,ITGA1,ITGB2,CXCL9,MPP1,SERPINE1,PDE4B,LGMN,PTN,CCL2,CCL5,CCL13,CCL18,CXCL12,VAV1,CXCR4,PLA2G7,TNFSF11,SLIT2,CXCL13,CORO1A,SWAP70,ADGRE2,SLAMF8,PREX1,GPSM3,JAM3
7_Member	GO Biological Processes	GO:0060326	cell chemotaxis	-17.5569	-15.119	49/304	1.01199e+199	ADAM8,AIF1,ARRB2,BST1,C3AR1,C5AR1,CD74,CCR1,CCR5,CMKLR1,GPR183,FCER1G,FLT1,FOLR2,CXCR3,NCKAP1L,CXCL10,ITGA1,ITGB2,CXCL9,MPP1,SERPINE1,PDE4B,PDGFRA,PDGFRB,LGMN,PTN,CCL2,CCL5,CCL13,CCL18,CXCL12,VAV1,CXCR4,PLA2G7,TNFSF11,NRP1,SLIT2,CXCL13,CORO1A,SWAP70,ADGRE2,BIN2,SLAMF8,ACKR3,PREX1,GPSM3,SMOC2,JAM3
7_Member	GO Biological Processes	GO:0097529	myeloid leukocyte migration	-16.8844	-14.484	40/212	1.012e+164	ADAM8,AIF1,BST1,C3AR1,C5AR1,CD74,CCR1,CMKLR1,FCER1G,FLT1,FOLR2,NCKAP1L,IL1R1,CXCL10,ITGA1,ITGB2,CXCL9,MPP1,SERPINE1,PDE4B,LGMN,CCL2,CCL5,CCL13,CCL18,CXCL12,VAV1,PLA2G7,TNFSF11,SLIT2,CXCL13,EMILIN1,CD300A,SWAP70,ADGRE2,TREM2,SLAMF8,PREX1,JAM3,SIRPA
7_Member	GO Biological Processes	GO:0002685	regulation of leukocyte migration	-15.0131	-12.676	37/205	1.012e+150	ADAM8,AIF1,BST1,C3AR1,C5AR1,CD74,CCR1,CMKLR1,CXCR3,NCKAP1L,HMOX1,ICAM1,IL1R1,CXCL10,ITGA2,MPP1,MSN,SERPINE1,LGMN,PTAFR,PTN,CCL2,CCL5,CXCL12,THY1,PLA2G7,TNFRSF18,SLIT2,CXCL13,EMILIN1,CD300A,SWAP70,TREM2,SLAMF8,GPSM3,DOCK8,JAM3
7_Member	GO Biological Processes	GO:0050920	regulation of chemotaxis	-12.5374	-10.374	35/220	1.9966e+141	AIF1,BMPR2,BST1,C3AR1,C5AR1,CD74,CDH13,CCR1,CMKLR1,GPR183,NCKAP1L,CXCL10,ITGA2,MPP1,SERPINE1,PDGFRA,PDGFRB,LGMN,PTN,CCL2,CCL5,CXCL12,TGFB1,CXCR4,PLA2G7,NRP1,SLIT2,CXCL13,SWAP70,TREM2,SLAMF8,GPSM3,SMOC2,SEMA4A,JAM3
7_Member	GO Biological Processes	GO:0050921	positive regulation of chemotaxis	-12.077	-9.937	27/137	1.9966e+107	AIF1,BMPR2,C3AR1,C5AR1,CD74,CDH13,CCR1,CMKLR1,NCKAP1L,CXCL10,ITGA2,SERPINE1,PDGFRB,LGMN,PTN,CCL5,CXCL12,TGFB1,CXCR4,PLA2G7,NRP1,SLIT2,CXCL13,SWAP70,TREM2,GPSM3,SMOC2
7_Member	GO Biological Processes	GO:0097530	granulocyte migration	-11.8413	-9.713	27/140	1.01684e+108	ADAM8,BST1,C3AR1,C5AR1,CD74,CMKLR1,FCER1G,NCKAP1L,IL1R1,CXCL10,ITGA1,ITGB2,CXCL9,MPP1,PDE4B,CCL2,CCL5,CCL13,CCL18,VAV1,SLIT2,CXCL13,CD300A,ADGRE2,SLAMF8,PREX1,JAM3
7_Member	GO Biological Processes	GO:0002687	positive regulation of leukocyte migration	-11.4129	-9.311	26/135	1.012e+103	ADAM8,AIF1,C3AR1,C5AR1,CD74,CCR1,CMKLR1,NCKAP1L,ICAM1,IL1R1,CXCL10,ITGA2,SERPINE1,LGMN,PTAFR,PTN,CCL5,CXCL12,THY1,PLA2G7,TNFRSF18,CXCL13,SWAP70,TREM2,GPSM3,DOCK8
7_Member	GO Biological Processes	GO:1990266	neutrophil migration	-11.1996	-9.111	24/117	1.01684e+94	ADAM8,BST1,C3AR1,C5AR1,CD74,FCER1G,NCKAP1L,IL1R1,CXCL10,ITGA1,ITGB2,CXCL9,MPP1,PDE4B,CCL2,CCL5,CCL13,CCL18,VAV1,SLIT2,CXCL13,SLAMF8,PREX1,JAM3
7_Member	GO Biological Processes	GO:0002688	regulation of leukocyte chemotaxis	-10.3623	-8.321	23/117	1.99684e+91	AIF1,BST1,C3AR1,C5AR1,CD74,CCR1,CMKLR1,NCKAP1L,CXCL10,MPP1,SERPINE1,LGMN,PTN,CCL2,CCL5,CXCL12,PLA2G7,SLIT2,CXCL13,SWAP70,SLAMF8,GPSM3,JAM3
7_Member	GO Biological Processes	GO:0071621	granulocyte chemotaxis	-10.2053	-8.169	23/119	6.8372e+91	BST1,C3AR1,C5AR1,CD74,CMKLR1,FCER1G,NCKAP1L,CXCL10,ITGA1,ITGB2,CXCL9,MPP1,PDE4B,CCL2,CCL5,CCL13,CCL18,VAV1,SLIT2,CXCL13,ADGRE2,PREX1,JAM3
7_Member	GO Biological Processes	GO:0030593	neutrophil chemotaxis	-10.0848	-8.054	21/100	6.8372e+82	BST1,C3AR1,C5AR1,CD74,FCER1G,NCKAP1L,CXCL10,ITGA1,ITGB2,CXCL9,MPP1,PDE4B,CCL2,CCL5,CCL13,CCL18,VAV1,SLIT2,CXCL13,PREX1,JAM3
7_Member	GO Biological Processes	GO:0071674	mononuclear cell migration	-9.92288	-7.9	20/92	1.9972e+79	AIF1,C3AR1,C5AR1,CCR1,CMKLR1,FLT1,FOLR2,CXCL10,SERPINE1,LGMN,CCL2,CCL5,CCL13,CCL18,CXCL12,PLA2G7,TNFSF11,SLIT2,SLAMF8,SIRPA
7_Member	GO Biological Processes	GO:0002548	monocyte chemotaxis	-8.70336	-6.782	16/67	1.99123e+63	AIF1,CCR1,FLT1,FOLR2,CXCL10,SERPINE1,LGMN,CCL2,CCL5,CCL13,CCL18,CXCL12,PLA2G7,TNFSF11,SLIT2,SLAMF8
7_Member	GO Biological Processes	GO:0071675	regulation of mononuclear cell migration	-8.28064	-6.396	13/45	1.9972e+49	AIF1,C3AR1,C5AR1,CCR1,CMKLR1,CXCL10,SERPINE1,LGMN,CCL5,CXCL12,PLA2G7,SLIT2,SLAMF8
7_Member	GO Biological Processes	GO:0090025	regulation of monocyte chemotaxis	-8.05764	-6.186	2023-10-25	1.99123e+39	AIF1,CCR1,CXCL10,SERPINE1,LGMN,CCL5,CXCL12,PLA2G7,SLIT2,SLAMF8
7_Member	GO Biological Processes	GO:0002690	positive regulation of leukocyte chemotaxis	-7.63295	-5.802	17/89	1.9972e+66	AIF1,C3AR1,C5AR1,CD74,CCR1,CMKLR1,NCKAP1L,CXCL10,SERPINE1,LGMN,PTN,CCL5,CXCL12,PLA2G7,CXCL13,SWAP70,GPSM3
7_Member	GO Biological Processes	GO:0090026	positive regulation of monocyte chemotaxis	-6.98055	-5.204	2023-08-18	1.99123e+30	AIF1,CCR1,CXCL10,SERPINE1,LGMN,CCL5,CXCL12,PLA2G7
7_Member	GO Biological Processes	GO:0071677	positive regulation of mononuclear cell migration	-6.00254	-4.327	2023-08-23	1.99123e+30	AIF1,CCR1,CXCL10,SERPINE1,LGMN,CCL5,CXCL12,PLA2G7
8_Summary	GO Biological Processes	GO:0002250	adaptive immune response	-26.0575	-23.186	92/696	567,639,710,712,713,714,715,716,717,718,911,915,916,920,923,924,925,926,939,942,958,962,972,1075,1512,1514,1520,1880,2207,2213,2217,3105,3106,3107,3108,3109,3111,3113,3115,3117,3118,3119,3120,3122,3123,3127,3134,3383,3554,3572,3635,3717,3902,3903,4208,4734,5777,5788,7040,7099,7128,7133,7454,7462,7942,8741,8832,10288,10538,10563,10673,10875,11006,23075,23180,27040,27074,27240,50856,50943,51279,544…	B2M,PRDM1,SERPING1,C1QA,C1QB,C1QC,C1R,C1S,C2,C3,CD1C,CD3D,CD3E,CD4,CD6,CD7,CD8A,CD8B,CD27,CD86,CD40,CD48,CD74,CTSC,CTSH,CTSL,CTSS,GPR183,FCER1G,FCGR2B,FCGRT,HLA-A,HLA-B,HLA-C,HLA-DMA,HLA-DMB,HLA-DOA,HLA-DPA1,HLA-DPB1,HLA-DQA1,HLA-DQA2,HLA-DQB1,HLA-DQB2,HLA-DRA,HLA-DRB1,HLA-DRB5,HLA-F,ICAM1,IL1R1,IL6ST,INPP5D,JAK2,LAG3,LAIR1,MEF2C,NEDD4,PTPN6,PTPRC,TGFB1,TLR4,TNFAIP3,TNFRSF1B,WAS,LAT2,TFEB,TNFSF13…
8_Member	GO Biological Processes	GO:0002250	adaptive immune response	-26.0575	-23.186	92/696	567,639,710,712,713,714,715,716,717,718,911,915,916,920,923,924,925,926,939,942,958,962,972,1075,1512,1514,1520,1880,2207,2213,2217,3105,3106,3107,3108,3109,3111,3113,3115,3117,3118,3119,3120,3122,3123,3127,3134,3383,3554,3572,3635,3717,3902,3903,4208,4734,5777,5788,7040,7099,7128,7133,7454,7462,7942,8741,8832,10288,10538,10563,10673,10875,11006,23075,23180,27040,27074,27240,50856,50943,51279,544…	B2M,PRDM1,SERPING1,C1QA,C1QB,C1QC,C1R,C1S,C2,C3,CD1C,CD3D,CD3E,CD4,CD6,CD7,CD8A,CD8B,CD27,CD86,CD40,CD48,CD74,CTSC,CTSH,CTSL,CTSS,GPR183,FCER1G,FCGR2B,FCGRT,HLA-A,HLA-B,HLA-C,HLA-DMA,HLA-DMB,HLA-DOA,HLA-DPA1,HLA-DPB1,HLA-DQA1,HLA-DQA2,HLA-DQB1,HLA-DQB2,HLA-DRA,HLA-DRB1,HLA-DRB5,HLA-F,ICAM1,IL1R1,IL6ST,INPP5D,JAK2,LAG3,LAIR1,MEF2C,NEDD4,PTPN6,PTPRC,TGFB1,TLR4,TNFAIP3,TNFRSF1B,WAS,LAT2,TFEB,TNFSF13…
8_Member	GO Biological Processes	GO:0002460	adaptive immune response based on somatic recombination of immune receptors built from immunoglobuli	-14.2354	-11.954	49/366	5.67711e+198	B2M,SERPING1,C1QA,C1QB,C1QC,C1R,C1S,C2,C3,CD1C,CD4,CD8A,CD27,CD40,CD74,CTSC,CTSH,FCER1G,FCGR2B,FCGRT,HLA-A,HLA-DQB1,HLA-F,ICAM1,IL1R1,INPP5D,MEF2C,PTPN6,PTPRC,TGFB1,TLR4,TNFAIP3,TNFRSF1B,WAS,TNFSF13,BATF,CXCL13,TNFSF13B,FGL2,SWAP70,RFTN1,FOXP3,C1RL,SASH3,SEMA4A,LOXL3,NFKBID,HAVCR2,IGLL5
8_Member	GO Biological Processes	GO:0002449	lymphocyte mediated immunity	-12.4763	-10.316	46/364	4.09568e+183	ARRB2,B2M,SERPING1,C1QA,C1QB,C1QC,C1R,C1S,C2,C3,CD1C,CD8A,CD27,CD40,CD74,CTSC,CTSH,FCER1G,FCGR2B,FCGRT,HLA-A,HLA-B,HLA-DQB1,HLA-F,ICAM1,IL1R1,INPP5D,LAG3,PTPN6,PTPRC,TGFB1,TNFRSF1B,VAV1,WAS,TNFSF13,BATF,FGL2,CORO1A,SWAP70,RFTN1,FOXP3,C1RL,SASH3,SLAMF7,HAVCR2,IGLL5
8_Member	GO Biological Processes	GO:0016064	immunoglobulin mediated immune response	-6.00097	-4.327	25/225	7.10713e+98	SERPING1,C1QA,C1QB,C1QC,C1R,C1S,C2,C3,CD27,CD40,CD74,FCER1G,FCGR2B,HLA-DQB1,INPP5D,PTPN6,PTPRC,TGFB1,TNFSF13,BATF,FGL2,SWAP70,FOXP3,C1RL,IGLL5
8_Member	GO Biological Processes	GO:0019724	B cell mediated immunity	-5.8944	-4.231	25/228	7.10713e+98	SERPING1,C1QA,C1QB,C1QC,C1R,C1S,C2,C3,CD27,CD40,CD74,FCER1G,FCGR2B,HLA-DQB1,INPP5D,PTPN6,PTPRC,TGFB1,TNFSF13,BATF,FGL2,SWAP70,FOXP3,C1RL,IGLL5
8_Member	GO Biological Processes	GO:0002455	humoral immune response mediated by circulating immunoglobulin	-2.76116	-1.554	14/154	7.10713e+53	SERPING1,C1QA,C1QB,C1QC,C1R,C1S,C2,C3,FCGR2B,HLA-DQB1,PTPN6,PTPRC,C1RL,IGLL5
9_Summary	GO Biological Processes	GO:0001568	blood vessel development	-24.9432	-22.129	96/777	59,101,183,348,639,659,718,719,728,958,1012,1282,1284,1295,1296,1306,1490,1512,1536,1634,1890,1909,2034,2191,2307,2308,2321,2335,2702,2752,2833,2896,3162,3491,3627,3685,3687,3688,3689,3953,4016,4035,4066,4208,4240,4327,4734,4763,5054,5156,5159,5168,5176,5740,5764,5921,6303,6347,6688,7040,7048,7058,7070,7127,7128,7852,8742,8828,8829,8862,9353,9444,9510,9990,10000,10457,10563,10855,11082,11117,2284…	ACTA2,ADAM8,AGT,APOE,PRDM1,BMPR2,C3,C3AR1,C5AR1,CD40,CDH13,COL4A1,COL4A2,COL8A1,COL8A2,COL15A1,CCN2,CTSH,CYBB,DCN,TYMP,EDNRA,EPAS1,FAP,FOXS1,FOXO1,FLT1,FN1,GJA5,GLUL,CXCR3,GRN,HMOX1,CCN1,CXCL10,ITGAV,ITGAX,ITGB1,ITGB2,LEPR,LOXL1,LRP1,LYL1,MEF2C,MFGE8,MMP19,NEDD4,NF1,SERPINE1,PDGFRA,PDGFRB,ENPP2,SERPINF1,PTGIS,PTN,RASA1,SAT1,CCL2,SPI1,TGFB1,TGFBR2,THBS2,THY1,TNFAIP2,TNFAIP3,CXCR4,TNFSF12,NRP2,NRP1…
9_Member	GO Biological Processes	GO:0001568	blood vessel development	-24.9432	-22.129	96/777	59,101,183,348,639,659,718,719,728,958,1012,1282,1284,1295,1296,1306,1490,1512,1536,1634,1890,1909,2034,2191,2307,2308,2321,2335,2702,2752,2833,2896,3162,3491,3627,3685,3687,3688,3689,3953,4016,4035,4066,4208,4240,4327,4734,4763,5054,5156,5159,5168,5176,5740,5764,5921,6303,6347,6688,7040,7048,7058,7070,7127,7128,7852,8742,8828,8829,8862,9353,9444,9510,9990,10000,10457,10563,10855,11082,11117,2284…	ACTA2,ADAM8,AGT,APOE,PRDM1,BMPR2,C3,C3AR1,C5AR1,CD40,CDH13,COL4A1,COL4A2,COL8A1,COL8A2,COL15A1,CCN2,CTSH,CYBB,DCN,TYMP,EDNRA,EPAS1,FAP,FOXS1,FOXO1,FLT1,FN1,GJA5,GLUL,CXCR3,GRN,HMOX1,CCN1,CXCL10,ITGAV,ITGAX,ITGB1,ITGB2,LEPR,LOXL1,LRP1,LYL1,MEF2C,MFGE8,MMP19,NEDD4,NF1,SERPINE1,PDGFRA,PDGFRB,ENPP2,SERPINF1,PTGIS,PTN,RASA1,SAT1,CCL2,SPI1,TGFB1,TGFBR2,THBS2,THY1,TNFAIP2,TNFAIP3,CXCR4,TNFSF12,NRP2,NRP1…
9_Member	GO Biological Processes	GO:0048514	blood vessel morphogenesis	-23.8139	-21.039	88/690	101,183,348,639,659,718,719,728,958,1012,1282,1284,1295,1296,1306,1490,1512,1536,1634,1890,1909,2034,2191,2321,2335,2702,2752,2833,2896,3162,3491,3627,3685,3687,3688,3689,3953,4035,4240,4327,4734,4763,5054,5156,5159,5168,5176,5740,5764,5921,6303,6347,6688,7040,7048,7058,7070,7127,7128,7852,8742,8828,8829,8862,9353,9444,9510,9990,10000,10457,10563,10855,11082,11117,22846,23166,23213,57007,57493,57…	ADAM8,AGT,APOE,PRDM1,BMPR2,C3,C3AR1,C5AR1,CD40,CDH13,COL4A1,COL4A2,COL8A1,COL8A2,COL15A1,CCN2,CTSH,CYBB,DCN,TYMP,EDNRA,EPAS1,FAP,FLT1,FN1,GJA5,GLUL,CXCR3,GRN,HMOX1,CCN1,CXCL10,ITGAV,ITGAX,ITGB1,ITGB2,LEPR,LRP1,MFGE8,MMP19,NEDD4,NF1,SERPINE1,PDGFRA,PDGFRB,ENPP2,SERPINF1,PTGIS,PTN,RASA1,SAT1,CCL2,SPI1,TGFB1,TGFBR2,THBS2,THY1,TNFAIP2,TNFAIP3,CXCR4,TNFSF12,NRP2,NRP1,APLN,SLIT2,QKI,ADAMTS1,SLC12A6,AKT…
9_Member	GO Biological Processes	GO:0001525	angiogenesis	-20.6564	-18.036	76/594	101,183,718,719,728,958,1012,1282,1284,1295,1296,1306,1490,1512,1536,1634,1890,1909,2034,2191,2321,2335,2702,2752,2833,2896,3162,3491,3627,3685,3687,3688,3689,3953,4240,4327,4763,5054,5156,5159,5168,5176,5740,5764,6303,6347,7048,7058,7070,7127,7128,7852,8742,8828,8829,8862,9353,9510,9990,10000,10457,10563,10855,11082,11117,22846,23166,23213,57007,57608,64094,64218,83700,90627,91010,161742	ADAM8,AGT,C3,C3AR1,C5AR1,CD40,CDH13,COL4A1,COL4A2,COL8A1,COL8A2,COL15A1,CCN2,CTSH,CYBB,DCN,TYMP,EDNRA,EPAS1,FAP,FLT1,FN1,GJA5,GLUL,CXCR3,GRN,HMOX1,CCN1,CXCL10,ITGAV,ITGAX,ITGB1,ITGB2,LEPR,MFGE8,MMP19,NF1,SERPINE1,PDGFRA,PDGFRB,ENPP2,SERPINF1,PTGIS,PTN,SAT1,CCL2,TGFBR2,THBS2,THY1,TNFAIP2,TNFAIP3,CXCR4,TNFSF12,NRP2,NRP1,APLN,SLIT2,ADAMTS1,SLC12A6,AKT3,GPNMB,CXCL13,HPSE,ESM1,EMILIN1,VASH1,STAB1,SULF…
9_Member	GO Biological Processes	GO:0090130	tissue migration	-9.46563	-7.483	41/368	59,72,183,348,659,958,1012,1512,1634,2191,2252,2752,2896,3162,3673,3688,3689,4208,4763,5168,5176,5641,5764,7040,7048,8742,8828,8829,9353,9839,10000,10563,11156,22846,23499,51466,57608,64094,64218,90627,161742	ACTA2,ACTG2,AGT,APOE,BMPR2,CD40,CDH13,CTSH,DCN,FAP,FGF7,GLUL,GRN,HMOX1,ITGA2,ITGB1,ITGB2,MEF2C,NF1,ENPP2,SERPINF1,LGMN,PTN,TGFB1,TGFBR2,TNFSF12,NRP2,NRP1,SLIT2,ZEB2,AKT3,CXCL13,PTP4A3,VASH1,MACF1,EVL,JCAD,SMOC2,SEMA4A,STARD13,SPRED1
9_Member	GO Biological Processes	GO:0045765	regulation of angiogenesis	-9.15706	-7.205	42/392	1.83719e+175	AGT,C3,C3AR1,C5AR1,CD40,COL4A2,CTSH,CYBB,DCN,FLT1,GLUL,GRN,HMOX1,CXCL10,ITGAX,ITGB1,ITGB2,NF1,SERPINE1,ENPP2,SERPINF1,PTGIS,PTN,TGFBR2,THBS2,TNFAIP3,CXCR4,TNFSF12,NRP1,ADAMTS1,AKT3,GPNMB,CXCL13,EMILIN1,VASH1,STAB1,SULF1,JCAD,SMOC2,SEMA4A,STARD13,SPRED1
9_Member	GO Biological Processes	GO:0010631	epithelial cell migration	-8.71858	-6.796	39/359	1.83349e+163	AGT,APOE,BMPR2,CD40,CDH13,CTSH,DCN,FAP,FGF7,GLUL,GRN,HMOX1,ITGA2,ITGB1,ITGB2,MEF2C,NF1,ENPP2,SERPINF1,LGMN,PTN,TGFB1,TGFBR2,TNFSF12,NRP2,NRP1,SLIT2,ZEB2,AKT3,CXCL13,PTP4A3,VASH1,MACF1,EVL,JCAD,SMOC2,SEMA4A,STARD13,SPRED1
9_Member	GO Biological Processes	GO:0090132	epithelium migration	-8.61544	-6.696	39/362	1.83349e+163	AGT,APOE,BMPR2,CD40,CDH13,CTSH,DCN,FAP,FGF7,GLUL,GRN,HMOX1,ITGA2,ITGB1,ITGB2,MEF2C,NF1,ENPP2,SERPINF1,LGMN,PTN,TGFB1,TGFBR2,TNFSF12,NRP2,NRP1,SLIT2,ZEB2,AKT3,CXCL13,PTP4A3,VASH1,MACF1,EVL,JCAD,SMOC2,SEMA4A,STARD13,SPRED1
9_Member	GO Biological Processes	GO:1901342	regulation of vasculature development	-7.84291	-5.997	42/434	1.83719e+175	AGT,C3,C3AR1,C5AR1,CD40,COL4A2,CTSH,CYBB,DCN,FLT1,GLUL,GRN,HMOX1,CXCL10,ITGAX,ITGB1,ITGB2,NF1,SERPINE1,ENPP2,SERPINF1,PTGIS,PTN,TGFBR2,THBS2,TNFAIP3,CXCR4,TNFSF12,NRP1,ADAMTS1,AKT3,GPNMB,CXCL13,EMILIN1,VASH1,STAB1,SULF1,JCAD,SMOC2,SEMA4A,STARD13,SPRED1
9_Member	GO Biological Processes	GO:0001667	ameboidal-type cell migration	-7.70158	-5.865	44/472	1.83309e+184	AGT,ANXA6,APOE,ARHGDIB,BMPR2,CD40,CDH13,CTSH,DCN,FAP,FGF7,FN1,GLUL,GRN,HMOX1,ITGA2,ITGB1,ITGB2,MEF2C,NF1,ENPP2,SERPINF1,LGMN,PTN,TGFB1,TGFBR2,TNFSF12,NRP2,NRP1,SLIT2,ZEB2,AKT3,CXCL13,PTP4A3,VASH1,MACF1,EVL,JCAD,SMOC2,SEMA4A,ARID5B,STARD13,CYGB,SPRED1
9_Member	GO Biological Processes	GO:0043542	endothelial cell migration	-7.24979	-5.449	31/280	1.83349e+129	AGT,APOE,BMPR2,CD40,CDH13,DCN,FAP,GLUL,GRN,HMOX1,ITGB1,ITGB2,MEF2C,NF1,SERPINF1,LGMN,PTN,TGFB1,TNFSF12,NRP2,NRP1,SLIT2,AKT3,CXCL13,PTP4A3,VASH1,JCAD,SMOC2,SEMA4A,STARD13,SPRED1
9_Member	GO Biological Processes	GO:0010632	regulation of epithelial cell migration	-7.18471	-5.392	32/297	1.83349e+134	AGT,APOE,BMPR2,CD40,CTSH,DCN,FGF7,GLUL,GRN,HMOX1,ITGA2,MEF2C,NF1,ENPP2,SERPINF1,LGMN,PTN,TGFB1,TGFBR2,NRP2,NRP1,SLIT2,AKT3,CXCL13,VASH1,MACF1,EVL,JCAD,SMOC2,SEMA4A,STARD13,SPRED1
9_Member	GO Biological Processes	GO:0050673	epithelial cell proliferation	-6.38674	-4.671	40/455	3.48568e+163	APOE,B2M,BMPR2,C5AR1,CDH13,COL8A1,COL8A2,CYBA,FAP,FGF7,FLT1,GLUL,GRN,HMOX1,IGFBP3,LAMC1,MEF2C,NF1,SERPINF1,PTN,REG1A,CCL2,CCL5,CXCL12,TGFB1,TLR4,TNFAIP3,NR4A3,TNFSF11,TNFSF12,NRP2,NRP1,APLN,AKT3,FST,VASH1,SULF1,IFT57,JCAD,CD109
9_Member	GO Biological Processes	GO:0010594	regulation of endothelial cell migration	-5.6875	-4.045	25/234	1.83349e+104	AGT,APOE,BMPR2,CD40,DCN,GLUL,GRN,HMOX1,MEF2C,NF1,SERPINF1,LGMN,PTN,TGFB1,NRP2,NRP1,SLIT2,AKT3,CXCL13,VASH1,JCAD,SMOC2,SEMA4A,STARD13,SPRED1
9_Member	GO Biological Processes	GO:0050679	positive regulation of epithelial cell proliferation	-5.4658	-3.853	23/210	6.59728e+91	BMPR2,C5AR1,CDH13,CYBA,FGF7,GLUL,GRN,HMOX1,LAMC1,NF1,PTN,REG1A,CCL5,CXCL12,TLR4,TNFAIP3,NR4A3,TNFSF12,NRP2,NRP1,APLN,AKT3,JCAD
9_Member	GO Biological Processes	GO:0050678	regulation of epithelial cell proliferation	-5.2991	-3.711	34/396	3.48568e+138	APOE,B2M,BMPR2,C5AR1,CDH13,CYBA,FGF7,FLT1,GLUL,GRN,HMOX1,LAMC1,MEF2C,NF1,SERPINF1,PTN,REG1A,CCL2,CCL5,CXCL12,TGFB1,TLR4,TNFAIP3,NR4A3,TNFSF12,NRP2,NRP1,APLN,AKT3,VASH1,SULF1,IFT57,JCAD,CD109
9_Member	GO Biological Processes	GO:0045766	positive regulation of angiogenesis	-4.57066	-3.07	21/206	7.1872e+82	C3,C3AR1,C5AR1,CD40,CTSH,CYBB,FLT1,GRN,HMOX1,ITGAX,ITGB1,ITGB2,SERPINE1,PTGIS,TGFBR2,CXCR4,TNFSF12,NRP1,AKT3,JCAD,SMOC2
9_Member	GO Biological Processes	GO:1904018	positive regulation of vasculature development	-3.79796	-2.411	21/233	7.1872e+82	C3,C3AR1,C5AR1,CD40,CTSH,CYBB,FLT1,GRN,HMOX1,ITGAX,ITGB1,ITGB2,SERPINE1,PTGIS,TGFBR2,CXCR4,TNFSF12,NRP1,AKT3,JCAD,SMOC2
9_Member	GO Biological Processes	GO:0001936	regulation of endothelial cell proliferation	-3.77803	-2.394	18/184	3.48659e+73	APOE,BMPR2,CDH13,CYBA,FLT1,HMOX1,MEF2C,NF1,CCL2,CXCL12,TNFSF12,NRP2,NRP1,APLN,AKT3,VASH1,SULF1,JCAD
9_Member	GO Biological Processes	GO:0010634	positive regulation of epithelial cell migration	-3.56526	-2.215	17/175	1.8366e+67	AGT,BMPR2,CD40,CTSH,FGF7,GRN,HMOX1,ITGA2,ENPP2,LGMN,TGFB1,TGFBR2,NRP2,NRP1,AKT3,JCAD,SMOC2
9_Member	GO Biological Processes	GO:0001935	endothelial cell proliferation	-3.33353	-2.026	18/200	3.48659e+73	APOE,BMPR2,CDH13,CYBA,FLT1,HMOX1,MEF2C,NF1,CCL2,CXCL12,TNFSF12,NRP2,NRP1,APLN,AKT3,VASH1,SULF1,JCAD
9_Member	GO Biological Processes	GO:0001938	positive regulation of endothelial cell proliferation	-3.05317	-1.8	12/112	6.59101e+48	BMPR2,CDH13,CYBA,HMOX1,NF1,CXCL12,TNFSF12,NRP2,NRP1,APLN,AKT3,JCAD
9_Member	GO Biological Processes	GO:0010595	positive regulation of endothelial cell migration	-2.47176	-1.311	12/131	1.8366e+47	AGT,BMPR2,CD40,GRN,HMOX1,LGMN,TGFB1,NRP2,NRP1,AKT3,JCAD,SMOC2
10_Summary	Reactome Gene Sets	R-HSA-1280218	Adaptive Immune System	-23.2526	-20.49	92/760	567,718,868,911,915,916,920,925,926,929,942,945,958,972,1075,1508,1512,1514,1520,1535,1536,2213,2214,2533,3105,3106,3107,3109,3111,3113,3115,3117,3118,3119,3120,3122,3123,3127,3134,3383,3635,3683,3685,3688,3689,3709,3902,3903,3937,4688,4689,4734,5476,5641,5777,5788,5966,6402,6494,6614,7097,7099,7305,7409,7412,7454,8139,9867,9902,9976,10000,10385,10437,10870,10871,11006,11314,23643,27036,27040,299…	B2M,C3,CBLB,CD1C,CD3D,CD3E,CD4,CD8A,CD8B,CD14,CD86,CD33,CD40,CD74,CTSC,CTSB,CTSH,CTSL,CTSS,CYBA,CYBB,FCGR2B,FCGR3A,FYB1,HLA-A,HLA-B,HLA-C,HLA-DMB,HLA-DOA,HLA-DPA1,HLA-DPB1,HLA-DQA1,HLA-DQA2,HLA-DQB1,HLA-DQB2,HLA-DRA,HLA-DRB1,HLA-DRB5,HLA-F,ICAM1,INPP5D,ITGAL,ITGAV,ITGB1,ITGB2,ITPR2,LAG3,LAIR1,LCP2,NCF2,NCF4,NEDD4,CTSA,LGMN,PTPN6,PTPRC,REL,SELL,SIPA1,SIGLEC1,TLR2,TLR4,TYROBP,VAV1,VCAM1,WAS,GAN,PJA…
10_Member	Reactome Gene Sets	R-HSA-1280218	Adaptive Immune System	-23.2526	-20.49	92/760	567,718,868,911,915,916,920,925,926,929,942,945,958,972,1075,1508,1512,1514,1520,1535,1536,2213,2214,2533,3105,3106,3107,3109,3111,3113,3115,3117,3118,3119,3120,3122,3123,3127,3134,3383,3635,3683,3685,3688,3689,3709,3902,3903,3937,4688,4689,4734,5476,5641,5777,5788,5966,6402,6494,6614,7097,7099,7305,7409,7412,7454,8139,9867,9902,9976,10000,10385,10437,10870,10871,11006,11314,23643,27036,27040,299…	B2M,C3,CBLB,CD1C,CD3D,CD3E,CD4,CD8A,CD8B,CD14,CD86,CD33,CD40,CD74,CTSC,CTSB,CTSH,CTSL,CTSS,CYBA,CYBB,FCGR2B,FCGR3A,FYB1,HLA-A,HLA-B,HLA-C,HLA-DMB,HLA-DOA,HLA-DPA1,HLA-DPB1,HLA-DQA1,HLA-DQA2,HLA-DQB1,HLA-DQB2,HLA-DRA,HLA-DRB1,HLA-DRB5,HLA-F,ICAM1,INPP5D,ITGAL,ITGAV,ITGB1,ITGB2,ITPR2,LAG3,LAIR1,LCP2,NCF2,NCF4,NEDD4,CTSA,LGMN,PTPN6,PTPRC,REL,SELL,SIPA1,SIGLEC1,TLR2,TLR4,TYROBP,VAV1,VCAM1,WAS,GAN,PJA…
10_Member	Reactome Gene Sets	R-HSA-198933	Immunoregulatory interactions between a Lymphoid and a non-Lymphoid cell	-20.754	-18.125	36/133	5.67719e+148	B2M,C3,CD1C,CD3D,CD3E,CD8A,CD8B,CD33,CD40,FCGR2B,FCGR3A,HLA-A,HLA-B,HLA-C,HLA-F,ICAM1,ITGAL,ITGB1,ITGB2,LAIR1,SELL,SIGLEC1,TYROBP,VCAM1,CLEC2B,HCST,CD300C,LILRB4,CD300A,SIGLEC7,PILRA,TREM2,SLAMF7,OSCAR,CD300LF,NCR3LG1
11_Summary	GO Biological Processes	GO:0002683	negative regulation of immune system process	-22.1457	-19.429	70/483	2,409,558,710,714,929,942,968,972,1831,2200,2207,2213,2268,2615,2896,3106,3111,3134,3162,3428,3620,3624,3635,3902,4332,4763,5777,5788,6347,6387,6397,7040,7070,7099,7128,7305,7940,8111,8530,8654,8832,9353,9404,9935,10288,10385,10457,10461,10875,11006,11117,11314,11326,23208,23643,25939,28959,50943,55365,56833,64092,64115,79626,80380,84695,84807,84868,146722,221395,348,5156,10019,114757,397,1012,21…	A2M,ARRB2,AXL,SERPING1,C1QC,CD14,CD86,CD68,CD74,TSC22D3,FBN1,FCER1G,FCGR2B,FGR,LRRC32,GRN,HLA-B,HLA-DOA,HLA-F,HMOX1,IFI16,IDO1,INHBA,INPP5D,LAG3,MNDA,NF1,PTPN6,PTPRC,CCL2,CXCL12,SEC14L1,TGFB1,THY1,TLR4,TNFAIP3,TYROBP,LST1,GPR68,CST7,PDE5A,CD84,SLIT2,LPXN,MAFB,LILRB2,BTN2A2,GPNMB,MERTK,FGL2,LILRB4,EMILIN1,CD300A,VSIG4,SYT11,LY96,SAMHD1,TMEM176B,FOXP3,TMEM176A,SLAMF8,SAMSN1,VSIR,TNFAIP8L2,PDCD1LG2,…
11_Member	GO Biological Processes	GO:0002683	negative regulation of immune system process	-22.1457	-19.429	70/483	2,409,558,710,714,929,942,968,972,1831,2200,2207,2213,2268,2615,2896,3106,3111,3134,3162,3428,3620,3624,3635,3902,4332,4763,5777,5788,6347,6387,6397,7040,7070,7099,7128,7305,7940,8111,8530,8654,8832,9353,9404,9935,10288,10385,10457,10461,10875,11006,11117,11314,11326,23208,23643,25939,28959,50943,55365,56833,64092,64115,79626,80380,84695,84807,84868,146722,221395	A2M,ARRB2,AXL,SERPING1,C1QC,CD14,CD86,CD68,CD74,TSC22D3,FBN1,FCER1G,FCGR2B,FGR,LRRC32,GRN,HLA-B,HLA-DOA,HLA-F,HMOX1,IFI16,IDO1,INHBA,INPP5D,LAG3,MNDA,NF1,PTPN6,PTPRC,CCL2,CXCL12,SEC14L1,TGFB1,THY1,TLR4,TNFAIP3,TYROBP,LST1,GPR68,CST7,PDE5A,CD84,SLIT2,LPXN,MAFB,LILRB2,BTN2A2,GPNMB,MERTK,FGL2,LILRB4,EMILIN1,CD300A,VSIG4,SYT11,LY96,SAMHD1,TMEM176B,FOXP3,TMEM176A,SLAMF8,SAMSN1,VSIR,TNFAIP8L2,PDCD1LG2,…
11_Member	GO Biological Processes	GO:0050866	negative regulation of cell activation	-21.8984	-19.213	45/203	3.48559e+199	APOE,AXL,CD86,CD74,FCGR2B,FGR,LRRC32,GRN,HLA-F,HMOX1,IDO1,INHBA,INPP5D,LAG3,MNDA,PDGFRA,PTPN6,PTPRC,TNFAIP3,TYROBP,LST1,CST7,PDE5A,CD84,SH2B3,LILRB2,BTN2A2,GPNMB,MERTK,FGL2,EMILIN1,CD300A,VSIG4,SYT11,FOXP3,SAMSN1,VSIR,TNFAIP8L2,PDCD1LG2,LOXL3,NFKBID,HAVCR2,CYGB,CD300LF,ADGRF5
11_Member	GO Biological Processes	GO:0002695	negative regulation of leukocyte activation	-19.6622	-17.099	40/179	5.58943e+176	AXL,CD86,CD74,FCGR2B,FGR,LRRC32,GRN,HLA-F,HMOX1,IDO1,INHBA,INPP5D,LAG3,MNDA,PTPN6,PTPRC,TNFAIP3,TYROBP,LST1,CST7,PDE5A,CD84,LILRB2,BTN2A2,GPNMB,MERTK,FGL2,CD300A,VSIG4,SYT11,FOXP3,SAMSN1,VSIR,TNFAIP8L2,PDCD1LG2,LOXL3,NFKBID,HAVCR2,CD300LF,ADGRF5
11_Member	GO Biological Processes	GO:0051250	negative regulation of lymphocyte activation	-15.2316	-12.876	32/150	5.58943e+139	AXL,CD86,CD74,FCGR2B,FGR,LRRC32,HLA-F,IDO1,INHBA,INPP5D,LAG3,MNDA,PTPN6,TNFAIP3,TYROBP,LST1,PDE5A,LILRB2,BTN2A2,GPNMB,MERTK,FGL2,CD300A,VSIG4,FOXP3,SAMSN1,VSIR,TNFAIP8L2,PDCD1LG2,LOXL3,NFKBID,HAVCR2
11_Member	GO Biological Processes	GO:0007162	negative regulation of cell adhesion	-12.5991	-10.426	41/294	3.97943e+179	ARHGDIB,CD86,CD74,CDH13,FBLN1,FCGR2B,LRRC32,IDO1,JAK2,LAG3,LRP1,NF1,SERPINE1,PTPN6,PTPRC,RASA1,CXCL12,SIPA1,SPOCK1,TGFB1,PDE5A,LPXN,SH2B3,LILRB2,BTN2A2,DLC1,GPNMB,FGL2,CD300A,VSIG4,SWAP70,ADAMDEC1,FOXP3,VSIR,TNFAIP8L2,PDCD1LG2,AKNA,JAM3,LOXL3,NFKBID,HAVCR2
11_Member	GO Biological Processes	GO:0008285	negative regulation of cell proliferation	-11.3478	-9.249	70/773	104,199,324,348,567,659,942,945,1012,1436,2149,2170,2191,2192,2213,2321,2444,2615,3012,3162,3437,3486,3489,3604,3620,3624,3635,3672,3717,3776,4208,4332,4692,4763,5176,5764,5777,5918,5967,6347,6586,7040,7048,7097,7128,7305,7940,8654,8850,8862,9510,10019,10288,10385,10395,10457,10536,11314,11326,22846,23213,23405,50943,55081,64115,80380,83593,84868,135228,196528	ADARB1,AIF1,APC,APOE,B2M,BMPR2,CD86,CD33,CDH13,CSF1R,F2R,FABP3,FAP,FBLN1,FCGR2B,FLT1,FRK,LRRC32,H2AC8,HMOX1,IFIT3,IGFBP3,IGFBP6,TNFRSF9,IDO1,INHBA,INPP5D,ITGA1,JAK2,KCNK2,MEF2C,MNDA,NDN,NF1,SERPINF1,PTN,PTPN6,RARRES1,REG1A,CCL2,SLIT3,TGFB1,TGFBR2,TLR2,TNFAIP3,TYROBP,LST1,PDE5A,KAT2B,APLN,ADAMTS1,SH2B3,LILRB2,BTN2A2,DLC1,GPNMB,P3H3,CD300A,VSIG4,VASH1,SULF1,DICER1,FOXP3,IFT57,VSIR,PDCD1LG2,RASSF5,H…
11_Member	GO Biological Processes	GO:0070664	negative regulation of leukocyte proliferation	-11.0064	-8.93	20/81	9.42221e+87	CD86,FCGR2B,LRRC32,IDO1,INPP5D,MNDA,PTPN6,TNFAIP3,TYROBP,LST1,PDE5A,LILRB2,BTN2A2,GPNMB,CD300A,VSIG4,FOXP3,VSIR,PDCD1LG2,HAVCR2
11_Member	GO Biological Processes	GO:0050672	negative regulation of lymphocyte proliferation	-10.7011	-8.64	19/75	9.42221e+83	CD86,FCGR2B,LRRC32,IDO1,INPP5D,MNDA,PTPN6,TYROBP,LST1,PDE5A,LILRB2,BTN2A2,GPNMB,CD300A,VSIG4,FOXP3,VSIR,PDCD1LG2,HAVCR2
11_Member	GO Biological Processes	GO:0032945	negative regulation of mononuclear cell proliferation	-10.5912	-8.546	19/76	9.42221e+83	CD86,FCGR2B,LRRC32,IDO1,INPP5D,MNDA,PTPN6,TYROBP,LST1,PDE5A,LILRB2,BTN2A2,GPNMB,CD300A,VSIG4,FOXP3,VSIR,PDCD1LG2,HAVCR2
11_Member	GO Biological Processes	GO:0022408	negative regulation of cell-cell adhesion	-9.06701	-7.121	27/183	9.42972e+121	CD86,CD74,FCGR2B,LRRC32,IDO1,JAK2,LAG3,PTPN6,CXCL12,TGFB1,PDE5A,SH2B3,LILRB2,BTN2A2,GPNMB,FGL2,CD300A,VSIG4,SWAP70,FOXP3,VSIR,TNFAIP8L2,PDCD1LG2,AKNA,LOXL3,NFKBID,HAVCR2
11_Member	GO Biological Processes	GO:0050868	negative regulation of T cell activation	-8.97308	-7.034	21/114	9.42972e+94	CD86,CD74,FCGR2B,LRRC32,IDO1,LAG3,PTPN6,PDE5A,LILRB2,BTN2A2,GPNMB,FGL2,CD300A,VSIG4,FOXP3,VSIR,TNFAIP8L2,PDCD1LG2,LOXL3,NFKBID,HAVCR2
11_Member	GO Biological Processes	GO:1903038	negative regulation of leukocyte cell-cell adhesion	-8.57681	-6.666	22/131	9.42972e+98	CD86,CD74,FCGR2B,LRRC32,IDO1,LAG3,PTPN6,CXCL12,PDE5A,LILRB2,BTN2A2,GPNMB,FGL2,CD300A,VSIG4,FOXP3,VSIR,TNFAIP8L2,PDCD1LG2,LOXL3,NFKBID,HAVCR2
11_Member	GO Biological Processes	GO:0042130	negative regulation of T cell proliferation	-6.56389	-4.831	13/61	9.42262e+58	CD86,LRRC32,IDO1,PTPN6,PDE5A,LILRB2,BTN2A2,GPNMB,VSIG4,FOXP3,VSIR,PDCD1LG2,HAVCR2
12_Summary	GO Biological Processes	GO:0002253	activation of immune response	-22.0714	-19.365	88/731	2,409,629,710,712,713,714,715,716,717,718,719,728,915,916,920,929,1240,1508,1514,1520,1535,1540,1675,2207,2212,2213,2214,2219,2268,2357,2359,2533,3055,3071,3075,3105,3113,3115,3117,3118,3119,3120,3122,3123,3127,3428,3635,3684,3689,3937,4208,4214,4332,5142,5641,5777,5788,6397,7070,7097,7099,7128,7409,7454,7456,7462,8013,9404,9473,9844,9867,10385,11006,11314,11326,23180,23586,23643,27040,50856,5094…	A2M,ARRB2,CFB,SERPING1,C1QA,C1QB,C1QC,C1R,C1S,C2,C3,C3AR1,C5AR1,CD3D,CD3E,CD4,CD14,CMKLR1,CTSB,CTSL,CTSS,CYBA,CYLD,CFD,FCER1G,FCGR2A,FCGR2B,FCGR3A,FCN1,FGR,FPR1,FPR3,FYB1,HCK,NCKAP1L,CFH,HLA-A,HLA-DPA1,HLA-DPB1,HLA-DQA1,HLA-DQA2,HLA-DQB1,HLA-DQB2,HLA-DRA,HLA-DRB1,HLA-DRB5,IFI16,INPP5D,ITGAM,ITGB2,LCP2,MEF2C,MAP3K1,MNDA,PDE4B,LGMN,PTPN6,PTPRC,SEC14L1,THY1,TLR2,TLR4,TNFAIP3,VAV1,WAS,WIPF1,LAT2,NR4A…
12_Member	GO Biological Processes	GO:0002253	activation of immune response	-22.0714	-19.365	88/731	2,409,629,710,712,713,714,715,716,717,718,719,728,915,916,920,929,1240,1508,1514,1520,1535,1540,1675,2207,2212,2213,2214,2219,2268,2357,2359,2533,3055,3071,3075,3105,3113,3115,3117,3118,3119,3120,3122,3123,3127,3428,3635,3684,3689,3937,4208,4214,4332,5142,5641,5777,5788,6397,7070,7097,7099,7128,7409,7454,7456,7462,8013,9404,9473,9844,9867,10385,11006,11314,11326,23180,23586,23643,27040,50856,5094…	A2M,ARRB2,CFB,SERPING1,C1QA,C1QB,C1QC,C1R,C1S,C2,C3,C3AR1,C5AR1,CD3D,CD3E,CD4,CD14,CMKLR1,CTSB,CTSL,CTSS,CYBA,CYLD,CFD,FCER1G,FCGR2A,FCGR2B,FCGR3A,FCN1,FGR,FPR1,FPR3,FYB1,HCK,NCKAP1L,CFH,HLA-A,HLA-DPA1,HLA-DPB1,HLA-DQA1,HLA-DQA2,HLA-DQB1,HLA-DQB2,HLA-DRA,HLA-DRB1,HLA-DRB5,IFI16,INPP5D,ITGAM,ITGB2,LCP2,MEF2C,MAP3K1,MNDA,PDE4B,LGMN,PTPN6,PTPRC,SEC14L1,THY1,TLR2,TLR4,TNFAIP3,VAV1,WAS,WIPF1,LAT2,NR4A…
12_Member	GO Biological Processes	GO:0002764	immune response-regulating signaling pathway	-18.2738	-15.781	78/681	409,719,728,915,916,920,929,945,958,1240,1508,1512,1514,1520,1535,1540,2207,2212,2213,2214,2219,2268,2357,2359,2533,3055,3071,3105,3113,3115,3117,3118,3119,3120,3122,3123,3127,3635,3684,3689,3937,4208,4214,4332,5142,5641,5777,5788,6397,7070,7097,7099,7128,7409,7454,7456,7462,8013,9404,9473,9844,9846,9867,10288,10385,11006,11314,23180,23586,23643,27040,50856,50943,84807,84868,123920,146722,1004230…	ARRB2,C3AR1,C5AR1,CD3D,CD3E,CD4,CD14,CD33,CD40,CMKLR1,CTSB,CTSH,CTSL,CTSS,CYBA,CYLD,FCER1G,FCGR2A,FCGR2B,FCGR3A,FCN1,FGR,FPR1,FPR3,FYB1,HCK,NCKAP1L,HLA-A,HLA-DPA1,HLA-DPB1,HLA-DQA1,HLA-DQA2,HLA-DQB1,HLA-DQB2,HLA-DRA,HLA-DRB1,HLA-DRB5,INPP5D,ITGAM,ITGB2,LCP2,MEF2C,MAP3K1,MNDA,PDE4B,LGMN,PTPN6,PTPRC,SEC14L1,THY1,TLR2,TLR4,TNFAIP3,VAV1,WAS,WIPF1,LAT2,NR4A3,LPXN,THEMIS2,ELMO1,GAB2,PJA2,LILRB2,BTN2A2,…
12_Member	GO Biological Processes	GO:0002757	immune response-activating signal transduction	-16.7567	-14.362	73/647	409,719,728,915,916,920,929,1240,1508,1514,1520,1535,1540,2207,2212,2213,2214,2219,2268,2357,2359,2533,3055,3071,3105,3113,3115,3117,3118,3119,3120,3122,3123,3127,3635,3684,3689,3937,4208,4214,4332,5142,5641,5777,5788,6397,7070,7097,7099,7128,7409,7454,7456,7462,8013,9404,9473,9844,9867,10385,11006,11314,23180,23586,23643,27040,50856,50943,84807,84868,123920,146722,100423062	ARRB2,C3AR1,C5AR1,CD3D,CD3E,CD4,CD14,CMKLR1,CTSB,CTSL,CTSS,CYBA,CYLD,FCER1G,FCGR2A,FCGR2B,FCGR3A,FCN1,FGR,FPR1,FPR3,FYB1,HCK,NCKAP1L,HLA-A,HLA-DPA1,HLA-DPB1,HLA-DQA1,HLA-DQA2,HLA-DQB1,HLA-DQB2,HLA-DRA,HLA-DRB1,HLA-DRB5,INPP5D,ITGAM,ITGB2,LCP2,MEF2C,MAP3K1,MNDA,PDE4B,LGMN,PTPN6,PTPRC,SEC14L1,THY1,TLR2,TLR4,TNFAIP3,VAV1,WAS,WIPF1,LAT2,NR4A3,LPXN,THEMIS2,ELMO1,PJA2,BTN2A2,LILRB4,CD300A,RFTN1,DDX58,L…
12_Member	GO Biological Processes	GO:0002768	immune response-regulating cell surface receptor signaling pathway	-13.5805	-11.333	58/509	719,728,915,916,920,958,1240,1540,2207,2212,2213,2214,2219,2268,2357,2359,2533,3055,3071,3105,3113,3115,3117,3118,3119,3120,3122,3123,3127,3635,3937,4208,4214,4332,5142,5777,5788,7070,7409,7454,7456,7462,8013,9404,9473,9844,9846,10288,10385,11006,11314,23180,27040,50856,50943,84807,123920,100423062	C3AR1,C5AR1,CD3D,CD3E,CD4,CD40,CMKLR1,CYLD,FCER1G,FCGR2A,FCGR2B,FCGR3A,FCN1,FGR,FPR1,FPR3,FYB1,HCK,NCKAP1L,HLA-A,HLA-DPA1,HLA-DPB1,HLA-DQA1,HLA-DQA2,HLA-DQB1,HLA-DQB2,HLA-DRA,HLA-DRB1,HLA-DRB5,INPP5D,LCP2,MEF2C,MAP3K1,MNDA,PDE4B,PTPN6,PTPRC,THY1,VAV1,WAS,WIPF1,LAT2,NR4A3,LPXN,THEMIS2,ELMO1,GAB2,LILRB2,BTN2A2,LILRB4,CD300A,RFTN1,LAT,CLEC4A,FOXP3,NFKBID,CMTM3,IGLL5
12_Member	GO Biological Processes	GO:0002429	immune response-activating cell surface receptor signaling pathway	-12.6001	-10.426	54/476	719,728,915,916,920,1240,1540,2207,2212,2213,2214,2219,2268,2357,2359,2533,3055,3071,3105,3113,3115,3117,3118,3119,3120,3122,3123,3127,3635,3937,4208,4332,5142,5777,5788,7070,7409,7454,7456,7462,8013,9404,9473,9844,10385,11006,11314,23180,27040,50856,50943,84807,123920,100423062	C3AR1,C5AR1,CD3D,CD3E,CD4,CMKLR1,CYLD,FCER1G,FCGR2A,FCGR2B,FCGR3A,FCN1,FGR,FPR1,FPR3,FYB1,HCK,NCKAP1L,HLA-A,HLA-DPA1,HLA-DPB1,HLA-DQA1,HLA-DQA2,HLA-DQB1,HLA-DQB2,HLA-DRA,HLA-DRB1,HLA-DRB5,INPP5D,LCP2,MEF2C,MNDA,PDE4B,PTPN6,PTPRC,THY1,VAV1,WAS,WIPF1,LAT2,NR4A3,LPXN,THEMIS2,ELMO1,BTN2A2,LILRB4,CD300A,RFTN1,LAT,CLEC4A,FOXP3,NFKBID,CMTM3,IGLL5
12_Member	GO Biological Processes	GO:0050852	T cell receptor signaling pathway	-10.0734	-8.044	30/202	9.15917e+123	CD3D,CD3E,CD4,CYLD,FYB1,HLA-A,HLA-DPA1,HLA-DPB1,HLA-DQA1,HLA-DQA2,HLA-DQB1,HLA-DQB2,HLA-DRA,HLA-DRB1,HLA-DRB5,INPP5D,LCP2,PDE4B,PTPN6,PTPRC,THY1,WAS,THEMIS2,BTN2A2,LILRB4,CD300A,RFTN1,LAT,FOXP3,NFKBID
12_Member	GO Biological Processes	GO:0050851	antigen receptor-mediated signaling pathway	-9.61336	-7.616	38/320	9.15917e+162	CD3D,CD3E,CD4,CYLD,FCGR2B,FYB1,NCKAP1L,HLA-A,HLA-DPA1,HLA-DPB1,HLA-DQA1,HLA-DQA2,HLA-DQB1,HLA-DQB2,HLA-DRA,HLA-DRB1,HLA-DRB5,INPP5D,LCP2,MEF2C,MNDA,PDE4B,PTPN6,PTPRC,THY1,WAS,LAT2,LPXN,THEMIS2,BTN2A2,LILRB4,CD300A,RFTN1,LAT,FOXP3,NFKBID,CMTM3,IGLL5
13_Summary	GO Biological Processes	GO:0031589	cell-substrate adhesion	-18.9454	-16.431	55/353	558,683,916,1012,1295,1490,1842,2042,2192,2199,2335,3491,3672,3673,3683,3685,3688,3689,3717,3915,4035,4763,4811,5054,5328,5764,5921,6614,6695,7070,7205,7402,7412,8829,8910,9358,9806,10085,10174,10395,10461,10855,10979,11117,11151,22801,23499,25890,54749,57580,64094,79834,83700,83706,84168,667,183,324,1436,1636,2149,2702,3801,7040,57493	AXL,BST1,CD3E,CDH13,COL8A1,CCN2,ECM2,EPHA3,FBLN1,FBLN2,FN1,CCN1,ITGA1,ITGA2,ITGAL,ITGAV,ITGB1,ITGB2,JAK2,LAMC1,LRP1,NF1,NID1,SERPINE1,PLAU,PTN,RASA1,SIGLEC1,SPOCK1,THY1,TRIP6,UTRN,VCAM1,NRP1,SGCE,ITGBL1,SPOCK2,EDIL3,SORBS3,DLC1,MERTK,HPSE,FERMT2,EMILIN1,CORO1A,ITGA11,MACF1,ABI3BP,EPDR1,PREX1,SMOC2,PEAK1,JAM3,FERMT3,ANTXR1,DST,AGT,APC,CSF1R,ACE,F2R,GJA5,KIFC3,TGFB1,HEG1
13_Member	GO Biological Processes	GO:0031589	cell-substrate adhesion	-18.9454	-16.431	55/353	558,683,916,1012,1295,1490,1842,2042,2192,2199,2335,3491,3672,3673,3683,3685,3688,3689,3717,3915,4035,4763,4811,5054,5328,5764,5921,6614,6695,7070,7205,7402,7412,8829,8910,9358,9806,10085,10174,10395,10461,10855,10979,11117,11151,22801,23499,25890,54749,57580,64094,79834,83700,83706,84168	AXL,BST1,CD3E,CDH13,COL8A1,CCN2,ECM2,EPHA3,FBLN1,FBLN2,FN1,CCN1,ITGA1,ITGA2,ITGAL,ITGAV,ITGB1,ITGB2,JAK2,LAMC1,LRP1,NF1,NID1,SERPINE1,PLAU,PTN,RASA1,SIGLEC1,SPOCK1,THY1,TRIP6,UTRN,VCAM1,NRP1,SGCE,ITGBL1,SPOCK2,EDIL3,SORBS3,DLC1,MERTK,HPSE,FERMT2,EMILIN1,CORO1A,ITGA11,MACF1,ABI3BP,EPDR1,PREX1,SMOC2,PEAK1,JAM3,FERMT3,ANTXR1
13_Member	GO Biological Processes	GO:0007160	cell-matrix adhesion	-12.7164	-10.531	36/229	6.83916e+150	BST1,CD3E,CDH13,CCN2,ECM2,EPHA3,FN1,ITGA1,ITGA2,ITGAL,ITGAV,ITGB1,ITGB2,LRP1,NF1,NID1,SERPINE1,PLAU,RASA1,SIGLEC1,THY1,TRIP6,UTRN,VCAM1,NRP1,SGCE,ITGBL1,DLC1,HPSE,FERMT2,EMILIN1,ITGA11,MACF1,EPDR1,PEAK1,JAM3
13_Member	GO Biological Processes	GO:0010810	regulation of cell-substrate adhesion	-10.0534	-8.027	31/215	6.83916e+129	BST1,CD3E,CDH13,COL8A1,ECM2,EPHA3,FBLN1,FBLN2,FN1,CCN1,JAK2,LRP1,NF1,NID1,SERPINE1,PLAU,PTN,RASA1,SPOCK1,THY1,UTRN,NRP1,SPOCK2,EDIL3,DLC1,EMILIN1,MACF1,ABI3BP,PREX1,SMOC2,PEAK1
13_Member	GO Biological Processes	GO:0010811	positive regulation of cell-substrate adhesion	-7.07186	-5.286	19/120	9.16101e+79	CD3E,CDH13,COL8A1,ECM2,FBLN2,FN1,CCN1,JAK2,NID1,PTN,THY1,UTRN,NRP1,SPOCK2,EDIL3,EMILIN1,ABI3BP,PREX1,SMOC2
13_Member	GO Biological Processes	GO:0001952	regulation of cell-matrix adhesion	-4.31366	-2.847	15/123	6.83916e+60	BST1,CD3E,CDH13,EPHA3,LRP1,NF1,SERPINE1,PLAU,RASA1,THY1,UTRN,NRP1,DLC1,MACF1,PEAK1
13_Member	GO Biological Processes	GO:0007044	cell-substrate junction assembly	-4.15021	-2.717	13/99	6.67204e+54	DST,EPHA3,FN1,ITGA2,LAMC1,LRP1,THY1,TRIP6,NRP1,DLC1,FERMT2,MACF1,PEAK1
13_Member	GO Biological Processes	GO:0034330	cell junction organization	-3.48548	-2.153	24/299	1.83325e+98	AGT,APC,DST,CDH13,CSF1R,ACE,EPHA3,F2R,FN1,GJA5,ITGA2,KIFC3,LAMC1,LRP1,TGFB1,THY1,TRIP6,NRP1,DLC1,FERMT2,MACF1,HEG1,PEAK1,JAM3
13_Member	GO Biological Processes	GO:0034333	adherens junction assembly	-3.16414	-1.891	11/94	2.04237e+48	EPHA3,ITGA2,LRP1,THY1,TRIP6,NRP1,DLC1,FERMT2,MACF1,PEAK1,JAM3
13_Member	GO Biological Processes	GO:0034329	cell junction assembly	-3.04992	-1.797	20/247	1.83325e+82	AGT,APC,DST,CDH13,ACE,EPHA3,FN1,GJA5,ITGA2,LAMC1,LRP1,THY1,TRIP6,NRP1,DLC1,FERMT2,MACF1,HEG1,PEAK1,JAM3
13_Member	GO Biological Processes	GO:0007045	cell-substrate adherens junction assembly	-3.02491	-1.78	10/83	2.04237e+43	EPHA3,ITGA2,LRP1,THY1,TRIP6,NRP1,DLC1,FERMT2,MACF1,PEAK1
13_Member	GO Biological Processes	GO:0048041	focal adhesion assembly	-3.02491	-1.78	10/83	2.04237e+43	EPHA3,ITGA2,LRP1,THY1,TRIP6,NRP1,DLC1,FERMT2,MACF1,PEAK1
13_Member	GO Biological Processes	GO:0034332	adherens junction organization	-2.47343	-1.312	13/148	1.0122e+56	CDH13,EPHA3,ITGA2,KIFC3,LRP1,THY1,TRIP6,NRP1,DLC1,FERMT2,MACF1,PEAK1,JAM3
13_Member	GO Biological Processes	GO:0051893	regulation of focal adhesion assembly	-2.07859	-0.991	7/63	2.0424e+30	EPHA3,LRP1,THY1,NRP1,DLC1,MACF1,PEAK1
13_Member	GO Biological Processes	GO:0090109	regulation of cell-substrate junction assembly	-2.07859	-0.991	7/63	2.0424e+30	EPHA3,LRP1,THY1,NRP1,DLC1,MACF1,PEAK1
13_Member	GO Biological Processes	GO:1901888	regulation of cell junction assembly	-2.04539	-0.965	9/96	1.83164e+37	AGT,ACE,EPHA3,LRP1,THY1,NRP1,DLC1,MACF1,PEAK1
14_Summary	GO Biological Processes	GO:0006909	phagocytosis	-17.8777	-15.405	55/372	19,199,558,717,718,929,1535,2207,2212,2213,2214,2219,2268,3055,3071,3394,3560,3673,3683,3684,3685,3688,3689,3953,4035,4240,4481,4688,4689,5788,5806,6347,7052,7097,7099,7305,7409,7454,7456,9844,9936,10326,10461,11031,11151,11314,22918,23208,51411,54209,64581,83871,140885,146722,100423062,27,341,348,409,567,867,1012,1601,2042,5054,5533,8862,9765,22943,57534,2242,3134,3162,4478,5724,6248,8829,8832,9…	ABCA1,AIF1,AXL,C2,C3,CD14,CYBA,FCER1G,FCGR2A,FCGR2B,FCGR3A,FCN1,FGR,HCK,NCKAP1L,IRF8,IL2RB,ITGA2,ITGAL,ITGAM,ITGAV,ITGB1,ITGB2,LEPR,LRP1,MFGE8,MSR1,NCF2,NCF4,PTPRC,PTX3,CCL2,TGM2,TLR2,TLR4,TYROBP,VAV1,WAS,WIPF1,ELMO1,CD302,SIRPB1,MERTK,RAB31,CORO1A,CD300A,CD93,SYT11,BIN2,TREM2,CLEC7A,RAB34,SIRPA,CD300LF,IGLL5,ABL2,APOC1,APOE,ARRB2,B2M,CBL,CDH13,DAB2,EPHA3,SERPINE1,PPP3CC,APLN,ZFYVE16,DKK1,MIB1,FE…
14_Member	GO Biological Processes	GO:0006909	phagocytosis	-17.8777	-15.405	55/372	19,199,558,717,718,929,1535,2207,2212,2213,2214,2219,2268,3055,3071,3394,3560,3673,3683,3684,3685,3688,3689,3953,4035,4240,4481,4688,4689,5788,5806,6347,7052,7097,7099,7305,7409,7454,7456,9844,9936,10326,10461,11031,11151,11314,22918,23208,51411,54209,64581,83871,140885,146722,100423062	ABCA1,AIF1,AXL,C2,C3,CD14,CYBA,FCER1G,FCGR2A,FCGR2B,FCGR3A,FCN1,FGR,HCK,NCKAP1L,IRF8,IL2RB,ITGA2,ITGAL,ITGAM,ITGAV,ITGB1,ITGB2,LEPR,LRP1,MFGE8,MSR1,NCF2,NCF4,PTPRC,PTX3,CCL2,TGM2,TLR2,TLR4,TYROBP,VAV1,WAS,WIPF1,ELMO1,CD302,SIRPB1,MERTK,RAB31,CORO1A,CD300A,CD93,SYT11,BIN2,TREM2,CLEC7A,RAB34,SIRPA,CD300LF,IGLL5
14_Member	GO Biological Processes	GO:0050764	regulation of phagocytosis	-15.1711	-12.825	26/96	7.17718e+112	C2,C3,CYBA,FCER1G,FCGR2B,FGR,HCK,NCKAP1L,IL2RB,ITGA2,ITGAV,LRP1,MFGE8,PTPRC,PTX3,CCL2,TLR2,SIRPB1,MERTK,RAB31,CD300A,SYT11,TREM2,CLEC7A,SIRPA,CD300LF
14_Member	GO Biological Processes	GO:0030100	regulation of endocytosis	-14.3581	-12.056	43/286	2.73413e+173	ABL2,APOC1,APOE,ARRB2,AXL,B2M,C2,C3,CBL,CD14,CDH13,CYBA,DAB2,EPHA3,FCER1G,FCGR2B,FGR,HCK,NCKAP1L,IL2RB,ITGA2,ITGAV,LRP1,MFGE8,SERPINE1,PPP3CC,PTPRC,PTX3,CCL2,TLR2,APLN,ZFYVE16,SIRPB1,MERTK,RAB31,CD300A,DKK1,SYT11,TREM2,MIB1,CLEC7A,SIRPA,CD300LF
14_Member	GO Biological Processes	GO:0045807	positive regulation of endocytosis	-14.0356	-11.773	31/154	3.4841e+125	APOE,ARRB2,AXL,B2M,C2,C3,CBL,CD14,CYBA,DAB2,FCER1G,FCGR2B,NCKAP1L,IL2RB,ITGA2,LRP1,MFGE8,SERPINE1,PPP3CC,PTPRC,PTX3,CCL2,APLN,SIRPB1,MERTK,RAB31,TREM2,MIB1,CLEC7A,SIRPA,CD300LF
14_Member	GO Biological Processes	GO:0060627	regulation of vesicle-mediated transport	-12.8644	-10.666	59/544	27,341,348,409,558,567,717,718,867,929,1012,1535,1601,2042,2207,2213,2242,2268,3055,3071,3134,3162,3560,3673,3684,3685,3689,4035,4240,4478,5054,5533,5724,5788,5806,6248,6347,7097,8829,8832,8862,9765,9846,10326,10461,11031,11151,11314,22943,23208,23317,30817,51762,54209,57534,64581,140885,146722,160622	ABL2,APOC1,APOE,ARRB2,AXL,B2M,C2,C3,CBL,CD14,CDH13,CYBA,DAB2,EPHA3,FCER1G,FCGR2B,FES,FGR,HCK,NCKAP1L,HLA-F,HMOX1,IL2RB,ITGA2,ITGAM,ITGAV,ITGB2,LRP1,MFGE8,MSN,SERPINE1,PPP3CC,PTAFR,PTPRC,PTX3,RSC1A1,CCL2,TLR2,NRP1,CD84,APLN,ZFYVE16,GAB2,SIRPB1,MERTK,RAB31,CORO1A,CD300A,DKK1,SYT11,DNAJC13,ADGRE2,RAB8B,TREM2,MIB1,CLEC7A,SIRPA,CD300LF,TAMALIN
14_Member	GO Biological Processes	GO:0050766	positive regulation of phagocytosis	-12.7028	-10.52	20/67	7.17718e+86	C2,C3,CYBA,FCER1G,FCGR2B,NCKAP1L,IL2RB,ITGA2,LRP1,MFGE8,PTPRC,PTX3,CCL2,SIRPB1,MERTK,RAB31,TREM2,CLEC7A,SIRPA,CD300LF
14_Member	GO Biological Processes	GO:1905153	regulation of membrane invagination	-6.11048	-4.423	2023-07-16	7.18307e+30	C3,NCKAP1L,ITGA2,RAB31,CD300A,SYT11,TREM2
14_Member	GO Biological Processes	GO:0006911	phagocytosis, engulfment	-5.54809	-3.921	17/123	1.91997e+72	ABCA1,AIF1,C3,FCER1G,FCGR2B,NCKAP1L,ITGA2,ITGAM,ITGB2,MFGE8,MSR1,ELMO1,RAB31,CD300A,BIN2,TREM2,IGLL5
14_Member	GO Biological Processes	GO:0010324	membrane invagination	-5.3795	-3.775	18/140	1.91997e+77	ABCA1,AIF1,C3,FCER1G,FCGR2B,NCKAP1L,ITGA2,ITGAM,ITGB2,MFGE8,MSR1,ELMO1,RAB31,CD300A,SYT11,BIN2,TREM2,IGLL5
14_Member	GO Biological Processes	GO:0099024	plasma membrane invagination	-5.12539	-3.553	17/132	1.91997e+72	ABCA1,AIF1,C3,FCER1G,FCGR2B,NCKAP1L,ITGA2,ITGAM,ITGB2,MFGE8,MSR1,ELMO1,RAB31,CD300A,BIN2,TREM2,IGLL5
14_Member	GO Biological Processes	GO:0060099	regulation of phagocytosis, engulfment	-5.03095	-3.473	2023-06-15	7.18307e+25	C3,NCKAP1L,ITGA2,RAB31,CD300A,TREM2
14_Member	GO Biological Processes	GO:0060100	positive regulation of phagocytosis, engulfment	-4.1684	-2.731	2023-05-13	7.18307e+20	C3,NCKAP1L,ITGA2,RAB31,TREM2
14_Member	GO Biological Processes	GO:1905155	positive regulation of membrane invagination	-4.1684	-2.731	2023-05-13	7.18307e+20	C3,NCKAP1L,ITGA2,RAB31,TREM2
15_Summary	GO Biological Processes	GO:0007229	integrin-mediated signaling pathway	-17.8733	-15.405	30/107	667,683,1490,1601,2192,2207,2268,2533,3055,3672,3673,3683,3684,3685,3687,3688,3689,5341,5764,7070,7305,7409,8829,9358,9510,10979,22801,27040,83706,84695,1282,1284,1290,1293,1295,1296,2200,2335,3383,7412,83700,324,673,929,2149,2252,3071,4478,4660,5156,5159,6655,7454,9459,10398,10788,56034,85464,89846,200576	DST,BST1,CCN2,DAB2,FBLN1,FCER1G,FGR,FYB1,HCK,ITGA1,ITGA2,ITGAL,ITGAM,ITGAV,ITGAX,ITGB1,ITGB2,PLEK,PTN,THY1,TYROBP,VAV1,NRP1,ITGBL1,ADAMTS1,FERMT2,ITGA11,LAT,FERMT3,LOXL3,COL4A1,COL4A2,COL5A2,COL6A3,COL8A1,COL8A2,FBN1,FN1,ICAM1,VCAM1,JAM3,APC,BRAF,CD14,F2R,FGF7,NCKAP1L,MSN,PPP1R12B,PDGFRA,PDGFRB,SOS2,WAS,ARHGEF6,MYL9,IQGAP2,PDGFC,SSH2,FGD3,PIKFYVE
15_Member	GO Biological Processes	GO:0007229	integrin-mediated signaling pathway	-17.8733	-15.405	30/107	6.67683e+122	DST,BST1,CCN2,DAB2,FBLN1,FCER1G,FGR,FYB1,HCK,ITGA1,ITGA2,ITGAL,ITGAM,ITGAV,ITGAX,ITGB1,ITGB2,PLEK,PTN,THY1,TYROBP,VAV1,NRP1,ITGBL1,ADAMTS1,FERMT2,ITGA11,LAT,FERMT3,LOXL3
15_Member	Reactome Gene Sets	R-HSA-216083	Integrin cell surface interactions	-10.5912	-8.546	20/85	1.28213e+81	COL4A1,COL4A2,COL5A2,COL6A3,COL8A1,COL8A2,FBN1,FN1,ICAM1,ITGA1,ITGA2,ITGAL,ITGAM,ITGAV,ITGAX,ITGB1,ITGB2,VCAM1,ITGA11,JAM3
15_Member	KEGG Pathway	hsa04810	Regulation of actin cytoskeleton	-9.54748	-7.555	30/212	3.24674e+124	APC,BRAF,CD14,F2R,FGF7,FN1,NCKAP1L,ITGA1,ITGA2,ITGAL,ITGAM,ITGAV,ITGAX,ITGB1,ITGB2,MSN,PPP1R12B,PDGFRA,PDGFRB,SOS2,VAV1,WAS,ARHGEF6,MYL9,IQGAP2,ITGA11,PDGFC,SSH2,FGD3,PIKFYVE
15_Member	Canonical Pathways	M47	PID INTEGRIN CS PATHWAY	-6.66665	-4.926	2023-09-26	3.67237e+36	ITGA1,ITGA2,ITGAL,ITGAM,ITGAV,ITGAX,ITGB1,ITGB2,ITGA11
16_Summary	GO Biological Processes	GO:0051345	positive regulation of hydrolase activity	-17.5593	-15.119	83/777	27,141,183,216,397,728,834,945,958,1123,1490,1512,1612,1909,2149,2192,2321,2335,2760,2896,3071,3383,3428,3491,3672,3673,3688,3717,4208,4763,5118,5156,5159,5330,5341,5641,5660,5724,5788,5903,5921,5922,5996,5997,6102,6347,6352,6357,6362,6494,7070,7409,8477,8490,8743,8829,9459,9815,10395,10563,10565,11314,23102,23158,55081,55803,57333,57580,57589,64115,64333,64581,64744,64926,81704,84168,90627,93663…	ABL2,ADPRH,AGT,ALDH1A1,ARHGDIB,C5AR1,CASP1,CD33,CD40,CHN1,CCN2,CTSH,DAPK1,EDNRA,F2R,FBLN1,FLT1,FN1,GM2A,GRN,NCKAP1L,ICAM1,IFI16,CCN1,ITGA1,ITGA2,ITGB1,JAK2,MEF2C,NF1,PCOLCE,PDGFRA,PDGFRB,PLCB2,PLEK,LGMN,PSAP,PTAFR,PTPRC,RANBP2,RASA1,RASA2,RGS1,RGS2,RP2,CCL2,CCL5,CCL13,CCL18,SIPA1,THY1,VAV1,GPR65,RGS5,TNFSF10,NRP1,ARHGEF6,GIT2,DLC1,CXCL13,ARFGEF1,CD300A,TBC1D2B,TBC1D9,IFT57,ADAP2,RCN3,PREX1,RIC1,V…
16_Member	GO Biological Processes	GO:0051345	positive regulation of hydrolase activity	-17.5593	-15.119	83/777	27,141,183,216,397,728,834,945,958,1123,1490,1512,1612,1909,2149,2192,2321,2335,2760,2896,3071,3383,3428,3491,3672,3673,3688,3717,4208,4763,5118,5156,5159,5330,5341,5641,5660,5724,5788,5903,5921,5922,5996,5997,6102,6347,6352,6357,6362,6494,7070,7409,8477,8490,8743,8829,9459,9815,10395,10563,10565,11314,23102,23158,55081,55803,57333,57580,57589,64115,64333,64581,64744,64926,81704,84168,90627,93663…	ABL2,ADPRH,AGT,ALDH1A1,ARHGDIB,C5AR1,CASP1,CD33,CD40,CHN1,CCN2,CTSH,DAPK1,EDNRA,F2R,FBLN1,FLT1,FN1,GM2A,GRN,NCKAP1L,ICAM1,IFI16,CCN1,ITGA1,ITGA2,ITGB1,JAK2,MEF2C,NF1,PCOLCE,PDGFRA,PDGFRB,PLCB2,PLEK,LGMN,PSAP,PTAFR,PTPRC,RANBP2,RASA1,RASA2,RGS1,RGS2,RP2,CCL2,CCL5,CCL13,CCL18,SIPA1,THY1,VAV1,GPR65,RGS5,TNFSF10,NRP1,ARHGEF6,GIT2,DLC1,CXCL13,ARFGEF1,CD300A,TBC1D2B,TBC1D9,IFT57,ADAP2,RCN3,PREX1,RIC1,V…
16_Member	GO Biological Processes	GO:0043087	regulation of GTPase activity	-12.4165	-10.262	54/481	141,216,397,409,958,1123,2042,2149,3071,3383,3688,4763,5903,5921,5922,5996,5997,6102,6347,6352,6357,6362,6494,7070,7409,8477,8490,8829,9353,9459,9815,10395,10563,10565,10788,23102,23158,50861,55785,55803,57580,57589,64333,64744,64926,81704,89846,90627,93663,116984,117289,121512,143872,257106	ADPRH,ALDH1A1,ARHGDIB,ARRB2,CD40,CHN1,EPHA3,F2R,NCKAP1L,ICAM1,ITGB1,NF1,RANBP2,RASA1,RASA2,RGS1,RGS2,RP2,CCL2,CCL5,CCL13,CCL18,SIPA1,THY1,VAV1,GPR65,RGS5,NRP1,SLIT2,ARHGEF6,GIT2,DLC1,CXCL13,ARFGEF1,IQGAP2,TBC1D2B,TBC1D9,STMN3,FGD6,ADAP2,PREX1,RIC1,ARHGAP9,SMAP2,RASAL3,DOCK8,FGD3,STARD13,ARHGAP18,ARAP2,TAGAP,FGD4,ARHGAP42,ARHGAP30
16_Member	GO Biological Processes	GO:0043547	positive regulation of GTPase activity	-10.8338	-8.77	46/405	1.41216e+201	ADPRH,ALDH1A1,ARHGDIB,CD40,CHN1,F2R,NCKAP1L,ICAM1,ITGB1,NF1,RANBP2,RASA1,RASA2,RGS1,RGS2,RP2,CCL2,CCL5,CCL13,CCL18,SIPA1,THY1,VAV1,GPR65,RGS5,NRP1,ARHGEF6,GIT2,DLC1,CXCL13,ARFGEF1,TBC1D2B,TBC1D9,ADAP2,PREX1,RIC1,ARHGAP9,SMAP2,RASAL3,DOCK8,STARD13,ARHGAP18,ARAP2,TAGAP,ARHGAP42,ARHGAP30
17_Summary	GO Biological Processes	GO:0009611	response to wounding	-17.3493	-14.917	77/691	2,199,308,309,348,409,558,667,710,953,958,1230,1490,1634,1809,2149,2162,2191,2192,2207,2252,2335,2896,3162,3491,3624,3625,3673,3688,3709,3717,3776,3936,3937,4035,4131,4763,4815,5054,5156,5159,5328,5341,5764,5777,5967,7035,7040,7048,7099,7128,7305,7409,7454,7852,8358,8546,8829,10019,10398,10404,10461,10565,10855,11234,22846,23208,23499,23657,54331,64094,64581,81704,83700,83706,135228,221037,2313,2…	A2M,AIF1,ANXA5,ANXA6,APOE,ARRB2,AXL,DST,SERPING1,ENTPD1,CD40,CCR1,CCN2,DCN,DPYSL3,F2R,F13A1,FAP,FBLN1,FCER1G,FGF7,FN1,GRN,HMOX1,CCN1,INHBA,INHBB,ITGA2,ITGB1,ITPR2,JAK2,KCNK2,LCP1,LCP2,LRP1,MAP1B,NF1,NINJ2,SERPINE1,PDGFRA,PDGFRB,PLAU,PLEK,PTN,PTPN6,REG1A,TFPI,TGFB1,TGFBR2,TLR4,TNFAIP3,TYROBP,VAV1,WAS,CXCR4,H3C2,AP3B1,NRP1,SH2B3,MYL9,CPQ,MERTK,ARFGEF1,HPSE,HPS5,VASH1,SYT11,MACF1,SLC7A11,GNG2,SMOC2,…
17_Member	GO Biological Processes	GO:0009611	response to wounding	-17.3493	-14.917	77/691	2,199,308,309,348,409,558,667,710,953,958,1230,1490,1634,1809,2149,2162,2191,2192,2207,2252,2335,2896,3162,3491,3624,3625,3673,3688,3709,3717,3776,3936,3937,4035,4131,4763,4815,5054,5156,5159,5328,5341,5764,5777,5967,7035,7040,7048,7099,7128,7305,7409,7454,7852,8358,8546,8829,10019,10398,10404,10461,10565,10855,11234,22846,23208,23499,23657,54331,64094,64581,81704,83700,83706,135228,221037	A2M,AIF1,ANXA5,ANXA6,APOE,ARRB2,AXL,DST,SERPING1,ENTPD1,CD40,CCR1,CCN2,DCN,DPYSL3,F2R,F13A1,FAP,FBLN1,FCER1G,FGF7,FN1,GRN,HMOX1,CCN1,INHBA,INHBB,ITGA2,ITGB1,ITPR2,JAK2,KCNK2,LCP1,LCP2,LRP1,MAP1B,NF1,NINJ2,SERPINE1,PDGFRA,PDGFRB,PLAU,PLEK,PTN,PTPN6,REG1A,TFPI,TGFB1,TGFBR2,TLR4,TNFAIP3,TYROBP,VAV1,WAS,CXCR4,H3C2,AP3B1,NRP1,SH2B3,MYL9,CPQ,MERTK,ARFGEF1,HPSE,HPS5,VASH1,SYT11,MACF1,SLC7A11,GNG2,SMOC2,…
17_Member	GO Biological Processes	GO:0042060	wound healing	-13.3458	-11.127	62/576	2,308,309,348,409,558,667,710,953,958,1634,2149,2162,2191,2192,2207,2335,3162,3491,3673,3688,3709,3717,3936,3937,4763,4815,5054,5156,5159,5328,5341,5764,5777,5967,7035,7040,7048,7099,7128,7409,7454,7852,8358,8546,10019,10398,10404,10461,10565,10855,11234,23208,23499,23657,54331,64094,64581,81704,83706,135228,221037	A2M,ANXA5,ANXA6,APOE,ARRB2,AXL,DST,SERPING1,ENTPD1,CD40,DCN,F2R,F13A1,FAP,FBLN1,FCER1G,FN1,HMOX1,CCN1,ITGA2,ITGB1,ITPR2,JAK2,LCP1,LCP2,NF1,NINJ2,SERPINE1,PDGFRA,PDGFRB,PLAU,PLEK,PTN,PTPN6,REG1A,TFPI,TGFB1,TGFBR2,TLR4,TNFAIP3,VAV1,WAS,CXCR4,H3C2,AP3B1,SH2B3,MYL9,CPQ,MERTK,ARFGEF1,HPSE,HPS5,SYT11,MACF1,SLC7A11,GNG2,SMOC2,CLEC7A,DOCK8,FERMT3,CD109,JMJD1C
17_Member	GO Biological Processes	GO:0007599	hemostasis	-9.92342	-7.9	40/341	2.30835e+161	A2M,ANXA5,APOE,ARRB2,AXL,SERPING1,ENTPD1,CD40,F2R,F13A1,FAP,FBLN1,FCER1G,FLI1,ITGA2,ITPR2,JAK2,LCP2,SERPINE1,PDGFRA,PLAU,PLEK,PTPN6,TFPI,TLR4,VAV1,WAS,H3C2,AP3B1,SH2B3,MYL9,MERTK,HPSE,HPS5,SLC7A11,ZNF385A,GNG2,DOCK8,FERMT3,JMJD1C
17_Member	GO Biological Processes	GO:0007596	blood coagulation	-9.00325	-7.063	38/336	2.30835e+152	A2M,ANXA5,APOE,ARRB2,AXL,SERPING1,ENTPD1,CD40,F2R,F13A1,FAP,FBLN1,FCER1G,ITGA2,ITPR2,JAK2,LCP2,SERPINE1,PDGFRA,PLAU,PLEK,PTPN6,TFPI,TLR4,VAV1,WAS,H3C2,AP3B1,SH2B3,MYL9,MERTK,HPSE,HPS5,SLC7A11,GNG2,DOCK8,FERMT3,JMJD1C
17_Member	GO Biological Processes	GO:0050817	coagulation	-8.78554	-6.854	38/342	2.30835e+152	A2M,ANXA5,APOE,ARRB2,AXL,SERPING1,ENTPD1,CD40,F2R,F13A1,FAP,FBLN1,FCER1G,ITGA2,ITPR2,JAK2,LCP2,SERPINE1,PDGFRA,PLAU,PLEK,PTPN6,TFPI,TLR4,VAV1,WAS,H3C2,AP3B1,SH2B3,MYL9,MERTK,HPSE,HPS5,SLC7A11,GNG2,DOCK8,FERMT3,JMJD1C
17_Member	GO Biological Processes	GO:0050878	regulation of body fluid levels	-7.66415	-5.831	46/507	2.23131e+185	A2M,AKR1B1,ANXA5,APOE,ARRB2,AXL,SERPING1,ENTPD1,CD40,CYBA,F2R,F13A1,FAP,FBLN1,FCER1G,FLI1,GJA5,ITGA2,ITPR2,JAK2,LCP2,OAS2,SERPINE1,PDGFRA,PLAU,PLEK,PTPN6,TFPI,TLR4,VAV1,WAS,H3C2,AP3B1,APLN,SH2B3,MYL9,MERTK,HPSE,HPS5,SLC7A11,ZNF385A,GNG2,HEG1,DOCK8,FERMT3,JMJD1C
17_Member	GO Biological Processes	GO:0030168	platelet activation	-5.37419	-3.771	19/154	3.4841e+77	APOE,ARRB2,AXL,CD40,F2R,FCER1G,ITPR2,LCP2,PDGFRA,PLEK,PTPN6,TLR4,VAV1,SH2B3,MYL9,MERTK,SLC7A11,GNG2,FERMT3
18_Summary	GO Biological Processes	GO:0002697	regulation of immune effector process	-17.1225	-14.701	61/466	2,409,567,629,710,712,713,714,715,716,717,718,719,728,911,942,958,972,2207,2213,2217,2242,2268,2896,3075,3105,3106,3109,3134,3162,3434,3554,3684,3689,3902,5724,5777,5788,6397,7040,7099,7128,7133,7293,7409,7454,8013,8741,8832,9846,10875,11314,11326,23586,30817,50943,54440,56833,84695,84807,84868,920,962,3572,4208,10673,64092,925,1075,1512,3383,23180,7097,3119,10538,23075,25939	A2M,ARRB2,B2M,CFB,SERPING1,C1QA,C1QB,C1QC,C1R,C1S,C2,C3,C3AR1,C5AR1,CD1C,CD86,CD40,CD74,FCER1G,FCGR2B,FCGRT,FES,FGR,GRN,CFH,HLA-A,HLA-B,HLA-DMB,HLA-F,HMOX1,IFIT1,IL1R1,ITGAM,ITGB2,LAG3,PTAFR,PTPN6,PTPRC,SEC14L1,TGFB1,TLR4,TNFAIP3,TNFRSF1B,TNFRSF4,VAV1,WAS,NR4A3,TNFSF13,CD84,GAB2,FGL2,CD300A,VSIG4,DDX58,ADGRE2,FOXP3,SASH3,SLAMF8,LOXL3,NFKBID,HAVCR2,CD4,CD48,IL6ST,MEF2C,TNFSF13B,SAMSN1,CD8A,CTSC,CT…
18_Member	GO Biological Processes	GO:0002697	regulation of immune effector process	-17.1225	-14.701	61/466	2,409,567,629,710,712,713,714,715,716,717,718,719,728,911,942,958,972,2207,2213,2217,2242,2268,2896,3075,3105,3106,3109,3134,3162,3434,3554,3684,3689,3902,5724,5777,5788,6397,7040,7099,7128,7133,7293,7409,7454,8013,8741,8832,9846,10875,11314,11326,23586,30817,50943,54440,56833,84695,84807,84868	A2M,ARRB2,B2M,CFB,SERPING1,C1QA,C1QB,C1QC,C1R,C1S,C2,C3,C3AR1,C5AR1,CD1C,CD86,CD40,CD74,FCER1G,FCGR2B,FCGRT,FES,FGR,GRN,CFH,HLA-A,HLA-B,HLA-DMB,HLA-F,HMOX1,IFIT1,IL1R1,ITGAM,ITGB2,LAG3,PTAFR,PTPN6,PTPRC,SEC14L1,TGFB1,TLR4,TNFAIP3,TNFRSF1B,TNFRSF4,VAV1,WAS,NR4A3,TNFSF13,CD84,GAB2,FGL2,CD300A,VSIG4,DDX58,ADGRE2,FOXP3,SASH3,SLAMF8,LOXL3,NFKBID,HAVCR2
18_Member	GO Biological Processes	GO:0002703	regulation of leukocyte mediated immunity	-13.4127	-11.184	35/206	4.09568e+140	ARRB2,B2M,C3,CD1C,CD40,FCER1G,FCGR2B,FCGRT,FES,FGR,HLA-A,HLA-B,HLA-F,HMOX1,IL1R1,ITGAM,ITGB2,LAG3,PTAFR,PTPN6,PTPRC,TGFB1,TLR4,TNFRSF1B,VAV1,WAS,TNFSF13,CD84,GAB2,CD300A,DDX58,ADGRE2,FOXP3,SASH3,HAVCR2
18_Member	GO Biological Processes	GO:0002699	positive regulation of immune effector process	-11.7717	-9.654	34/221	5.67719e+135	B2M,C3,CD1C,CD86,CD40,CD74,FCER1G,FCGRT,FES,FGR,HLA-A,HLA-DMB,HLA-F,HMOX1,IL1R1,ITGAM,ITGB2,LAG3,PTAFR,PTPRC,TGFB1,TLR4,TNFRSF4,VAV1,NR4A3,TNFSF13,CD84,GAB2,CD300A,DDX58,ADGRE2,FOXP3,SASH3,NFKBID
18_Member	GO Biological Processes	GO:0002819	regulation of adaptive immune response	-10.8473	-8.781	28/165	5.67719e+112	B2M,C3,CD1C,CD4,CD40,CD48,FCER1G,FCGR2B,FCGRT,HLA-A,HLA-F,IL1R1,IL6ST,MEF2C,PTPN6,PTPRC,TGFB1,TNFAIP3,TNFRSF1B,WAS,TNFSF13,TNFSF13B,FOXP3,SASH3,SAMSN1,LOXL3,NFKBID,HAVCR2
18_Member	GO Biological Processes	GO:0002822	regulation of adaptive immune response based on somatic recombination of immune receptors built from	-9.58343	-7.589	25/150	5.67719e+100	B2M,C3,CD1C,CD4,CD40,FCER1G,FCGR2B,FCGRT,HLA-A,HLA-F,IL1R1,MEF2C,PTPN6,PTPRC,TGFB1,TNFAIP3,TNFRSF1B,WAS,TNFSF13,TNFSF13B,FOXP3,SASH3,LOXL3,NFKBID,HAVCR2
18_Member	GO Biological Processes	GO:0002705	positive regulation of leukocyte mediated immunity	-8.38668	-6.492	22/134	5.67719e+86	B2M,C3,CD1C,CD40,FCER1G,FCGRT,FGR,HLA-A,HLA-F,IL1R1,ITGAM,ITGB2,LAG3,PTAFR,PTPRC,TGFB1,VAV1,TNFSF13,GAB2,DDX58,FOXP3,SASH3
18_Member	GO Biological Processes	GO:0002706	regulation of lymphocyte mediated immunity	-8.03494	-6.168	23/152	4.09568e+89	ARRB2,B2M,C3,CD1C,CD40,FCER1G,FCGR2B,FCGRT,HLA-A,HLA-B,HLA-F,IL1R1,LAG3,PTPN6,PTPRC,TGFB1,TNFRSF1B,VAV1,WAS,TNFSF13,FOXP3,SASH3,HAVCR2
18_Member	GO Biological Processes	GO:0002821	positive regulation of adaptive immune response	-7.0202	-5.239	18/109	5.67719e+70	B2M,C3,CD1C,CD4,CD40,FCER1G,FCGRT,HLA-A,HLA-F,IL1R1,IL6ST,PTPRC,TGFB1,TNFSF13,TNFSF13B,FOXP3,SASH3,NFKBID
18_Member	GO Biological Processes	GO:0002456	T cell mediated immunity	-6.59974	-4.866	17/104	5.67912e+67	B2M,CD1C,CD8A,CTSC,CTSH,FCGR2B,FCGRT,HLA-A,HLA-F,ICAM1,IL1R1,PTPRC,TNFRSF1B,WAS,RFTN1,FOXP3,SASH3
18_Member	GO Biological Processes	GO:0002824	positive regulation of adaptive immune response based on somatic recombination of immune receptors b	-6.59974	-4.866	17/104	5.67719e+66	B2M,C3,CD1C,CD4,CD40,FCER1G,FCGRT,HLA-A,HLA-F,IL1R1,PTPRC,TGFB1,TNFSF13,TNFSF13B,FOXP3,SASH3,NFKBID
18_Member	GO Biological Processes	GO:0002708	positive regulation of lymphocyte mediated immunity	-5.77096	-4.121	16/106	5.67719e+61	B2M,C3,CD1C,CD40,FCER1G,FCGRT,HLA-A,HLA-F,IL1R1,LAG3,PTPRC,TGFB1,VAV1,TNFSF13,FOXP3,SASH3
18_Member	GO Biological Processes	GO:0002700	regulation of production of molecular mediator of immune response	-5.63331	-3.995	19/148	5.67959e+75	B2M,CD40,CD74,FCER1G,FCGR2B,HLA-A,HLA-F,HMOX1,IL1R1,PTPRC,TGFB1,TLR4,TNFRSF1B,TNFRSF4,NR4A3,TNFSF13,DDX58,FOXP3,SASH3
18_Member	GO Biological Processes	GO:0002718	regulation of cytokine production involved in immune response	-5.46209	-3.852	14/87	5.67972e+56	B2M,CD74,FCER1G,HLA-A,HLA-F,HMOX1,IL1R1,TGFB1,TLR4,TNFRSF1B,NR4A3,DDX58,FOXP3,SASH3
18_Member	GO Biological Processes	GO:0002702	positive regulation of production of molecular mediator of immune response	-5.30527	-3.716	15/102	5.67959e+58	B2M,CD40,CD74,FCER1G,HLA-A,HLA-F,IL1R1,PTPRC,TGFB1,TLR4,TNFRSF4,NR4A3,TNFSF13,DDX58,SASH3
18_Member	GO Biological Processes	GO:0002367	cytokine production involved in immune response	-5.04476	-3.483	15/107	5.67972e+60	B2M,CD74,FCER1G,HLA-A,HLA-F,HMOX1,IL1R1,TGFB1,TLR2,TLR4,TNFRSF1B,NR4A3,DDX58,FOXP3,SASH3
18_Member	GO Biological Processes	GO:0002709	regulation of T cell mediated immunity	-4.8648	-3.322	12/73	5.67911e+47	B2M,CD1C,FCGR2B,FCGRT,HLA-A,HLA-F,IL1R1,PTPRC,TNFRSF1B,WAS,FOXP3,SASH3
18_Member	GO Biological Processes	GO:0001913	T cell mediated cytotoxicity	-4.40711	-2.924	9/46	5.67911e+33	B2M,CD1C,CTSC,CTSH,FCGR2B,FCGRT,HLA-A,HLA-F,PTPRC
18_Member	GO Biological Processes	GO:0002720	positive regulation of cytokine production involved in immune response	-4.40154	-2.92	10/57	5.67972e+39	B2M,CD74,FCER1G,HLA-A,HLA-F,IL1R1,TLR4,NR4A3,DDX58,SASH3
18_Member	GO Biological Processes	GO:0002440	production of molecular mediator of immune response	-4.14795	-2.716	26/305	5.67959e+108	B2M,CD40,CD74,FCER1G,FCGR2B,HLA-A,HLA-DQB1,HLA-F,HMOX1,IL1R1,PTPRC,TGFB1,TLR2,TLR4,TNFRSF1B,TNFRSF4,NR4A3,TNFSF13,BATF,TNFSF13B,FGL2,SWAP70,DDX58,SAMHD1,FOXP3,SASH3
18_Member	GO Biological Processes	GO:0002711	positive regulation of T cell mediated immunity	-4.03757	-2.618	9/51	5.67911e+35	B2M,CD1C,FCGRT,HLA-A,HLA-F,IL1R1,PTPRC,FOXP3,SASH3
18_Member	GO Biological Processes	GO:0061082	myeloid leukocyte cytokine production	-3.95932	-2.552	2023-07-31	9.72221e+27	CD74,FCER1G,HMOX1,TGFB1,TLR4,NR4A3,DDX58
18_Member	GO Biological Processes	GO:0002724	regulation of T cell cytokine production	-3.86606	-2.47	7/32	5.67311e+28	B2M,HLA-A,HLA-F,IL1R1,TNFRSF1B,FOXP3,SASH3
18_Member	GO Biological Processes	GO:0061081	positive regulation of myeloid leukocyte cytokine production involved in immune response	-3.29261	-2	2023-05-19	9.72221e+19	CD74,FCER1G,TLR4,NR4A3,DDX58
18_Member	GO Biological Processes	GO:0002369	T cell cytokine production	-3.10126	-1.838	7/42	5.67311e+28	B2M,HLA-A,HLA-F,IL1R1,TNFRSF1B,FOXP3,SASH3
18_Member	GO Biological Processes	GO:0002726	positive regulation of T cell cytokine production	-2.25534	-1.135	2023-04-20	5673105355454440	B2M,HLA-A,IL1R1,SASH3
19_Summary	GO Biological Processes	GO:0032103	positive regulation of response to external stimulus	-17.0307	-14.625	50/325	101,183,199,659,718,719,728,923,972,1012,1075,1230,1240,1535,2207,2896,3071,3572,3620,3627,3673,3717,4023,4035,5054,5159,5641,5764,6352,6387,7040,7052,7097,7099,7852,7941,8600,8829,9180,9353,9450,10563,23075,23643,54209,63940,64094,64581,84868,115362,2,348,629,683,710,712,713,714,715,716,717,834,1540,2213,3055,3075,3554,4907,5176,5740,5788,7128,7130,7133,8530,9975,11326,23208,23646,50943,56833,79…	ADAM8,AGT,AIF1,BMPR2,C3,C3AR1,C5AR1,CD6,CD74,CDH13,CTSC,CCR1,CMKLR1,CYBA,FCER1G,GRN,NCKAP1L,IL6ST,IDO1,CXCL10,ITGA2,JAK2,LPL,LRP1,SERPINE1,PDGFRB,LGMN,PTN,CCL5,CXCL12,TGFB1,TGM2,TLR2,TLR4,CXCR4,PLA2G7,TNFSF11,NRP1,OSMR,SLIT2,LY86,CXCL13,SWAP70,LY96,TREM2,GPSM3,SMOC2,CLEC7A,HAVCR2,GBP5,A2M,APOE,CFB,BST1,SERPING1,C1QA,C1QB,C1QC,C1R,C1S,C2,CASP1,CYLD,FCGR2B,HCK,CFH,IL1R1,NT5E,SERPINF1,PTGIS,PTPRC,TN…
19_Member	GO Biological Processes	GO:0032103	positive regulation of response to external stimulus	-17.0307	-14.625	50/325	1.01183e+200	ADAM8,AGT,AIF1,BMPR2,C3,C3AR1,C5AR1,CD6,CD74,CDH13,CTSC,CCR1,CMKLR1,CYBA,FCER1G,GRN,NCKAP1L,IL6ST,IDO1,CXCL10,ITGA2,JAK2,LPL,LRP1,SERPINE1,PDGFRB,LGMN,PTN,CCL5,CXCL12,TGFB1,TGM2,TLR2,TLR4,CXCR4,PLA2G7,TNFSF11,NRP1,OSMR,SLIT2,LY86,CXCL13,SWAP70,LY96,TREM2,GPSM3,SMOC2,CLEC7A,HAVCR2,GBP5
19_Member	GO Biological Processes	GO:0050727	regulation of inflammatory response	-15.3193	-12.956	61/508	2,101,183,348,629,683,710,712,713,714,715,716,717,718,719,728,834,923,1075,1540,2207,2213,2896,3055,3075,3554,3572,3620,3673,3717,4023,4907,5054,5176,5740,5788,6352,7052,7097,7099,7128,7130,7133,7941,8530,8600,9180,9975,11326,23208,23646,50943,54209,56833,63940,64581,79626,80709,115362,140885,284207	A2M,ADAM8,AGT,APOE,CFB,BST1,SERPING1,C1QA,C1QB,C1QC,C1R,C1S,C2,C3,C3AR1,C5AR1,CASP1,CD6,CTSC,CYLD,FCER1G,FCGR2B,GRN,HCK,CFH,IL1R1,IL6ST,IDO1,ITGA2,JAK2,LPL,NT5E,SERPINE1,SERPINF1,PTGIS,PTPRC,CCL5,TGM2,TLR2,TLR4,TNFAIP3,TNFAIP6,TNFRSF1B,PLA2G7,CST7,TNFSF11,OSMR,NR1D2,VSIG4,SYT11,PLD3,FOXP3,TREM2,SLAMF8,GPSM3,CLEC7A,TNFAIP8L2,AKNA,GBP5,SIRPA,METRNL
19_Member	GO Biological Processes	GO:0050729	positive regulation of inflammatory response	-8.09104	-6.214	23/151	1.01184e+92	ADAM8,AGT,C3,CD6,CTSC,FCER1G,GRN,IL6ST,IDO1,ITGA2,JAK2,LPL,SERPINE1,TGM2,TLR2,TLR4,PLA2G7,TNFSF11,OSMR,TREM2,GPSM3,CLEC7A,GBP5
20_Summary	KEGG Pathway	hsa04060	Cytokine-cytokine receptor interaction	-16.7404	-14.356	45/270	659,939,958,1230,1234,1436,1439,2321,2833,3554,3560,3563,3572,3587,3604,3624,3625,3627,3953,4050,4283,5156,5159,6347,6352,6357,6362,6387,7040,7048,7133,7293,7852,8600,8741,8742,8743,8771,8784,9180,10563,10673,56034,57007,80301,834,929,1535,1540,2634,2687,3383,3717,7128,7185,10537,114769,407977,2252,2662,5764,10468,11167,113791	BMPR2,CD27,CD40,CCR1,CCR5,CSF1R,CSF2RB,FLT1,CXCR3,IL1R1,IL2RB,IL3RA,IL6ST,IL10RA,TNFRSF9,INHBA,INHBB,CXCL10,LEPR,LTB,CXCL9,PDGFRA,PDGFRB,CCL2,CCL5,CCL13,CCL18,CXCL12,TGFB1,TGFBR2,TNFRSF1B,TNFRSF4,CXCR4,TNFSF11,TNFSF13,TNFSF12,TNFSF10,TNFRSF6B,TNFRSF18,OSMR,CXCL13,TNFSF13B,PDGFC,ACKR3,PLEKHO2,CASP1,CD14,CYBA,CYLD,GBP2,GGT5,ICAM1,JAK2,TNFAIP3,TRAF1,UBD,CARD16,TNFSF12-TNFSF13,FGF7,GDF10,PTN,FST,FSTL…
20_Member	KEGG Pathway	hsa04060	Cytokine-cytokine receptor interaction	-16.7404	-14.356	45/270	6.5994e+181	BMPR2,CD27,CD40,CCR1,CCR5,CSF1R,CSF2RB,FLT1,CXCR3,IL1R1,IL2RB,IL3RA,IL6ST,IL10RA,TNFRSF9,INHBA,INHBB,CXCL10,LEPR,LTB,CXCL9,PDGFRA,PDGFRB,CCL2,CCL5,CCL13,CCL18,CXCL12,TGFB1,TGFBR2,TNFRSF1B,TNFRSF4,CXCR4,TNFSF11,TNFSF13,TNFSF12,TNFSF10,TNFRSF6B,TNFRSF18,OSMR,CXCL13,TNFSF13B,PDGFC,ACKR3,PLEKHO2
20_Member	Reactome Gene Sets	R-HSA-5669034	TNFs bind their physiological receptors	-6.20408	-4.506	2023-09-29	9.3936e+35	CD27,TNFRSF9,TNFRSF1B,TNFRSF4,TNFSF11,TNFSF13,TNFRSF6B,TNFRSF18,TNFSF13B
20_Member	GO Biological Processes	GO:0034612	response to tumor necrosis factor	-4.74681	-3.22	28/315	8.3493e+111	CASP1,CD14,CD27,CD40,CYBA,CYLD,GBP2,GGT5,ICAM1,TNFRSF9,JAK2,LTB,CCL2,CCL5,CCL13,CCL18,TNFAIP3,TNFRSF1B,TRAF1,TNFRSF4,TNFSF11,TNFSF13,TNFSF12,TNFRSF6B,TNFRSF18,UBD,TNFSF13B,CARD16
20_Member	Reactome Gene Sets	R-HSA-5676594	TNF receptor superfamily (TNFSF) members mediating non-canonical NF-kB pathway	-4.50299	-3.01	2023-06-18	9.58405e+25	CD40,LTB,TNFSF11,TNFSF12,TNFSF13B,TNFSF12-TNFSF13
20_Member	GO Biological Processes	GO:0033209	tumor necrosis factor-mediated signaling pathway	-4.25341	-2.803	18/169	8.3494e+71	CASP1,CD27,CD40,CYLD,TNFRSF9,JAK2,LTB,TNFAIP3,TNFRSF1B,TRAF1,TNFRSF4,TNFSF11,TNFSF13,TNFSF12,TNFRSF6B,TNFRSF18,TNFSF13B,CARD16
20_Member	GO Biological Processes	GO:0071356	cellular response to tumor necrosis factor	-4.01849	-2.601	25/293	8.3494e+99	CASP1,CD27,CD40,CYBA,CYLD,GBP2,ICAM1,TNFRSF9,JAK2,LTB,CCL2,CCL5,CCL13,CCL18,TNFAIP3,TNFRSF1B,TRAF1,TNFRSF4,TNFSF11,TNFSF13,TNFSF12,TNFRSF6B,TNFRSF18,TNFSF13B,CARD16
20_Member	Reactome Gene Sets	R-HSA-5668541	TNFR2 non-canonical NF-kB pathway	-4.01473	-2.599	13/102	9.39958e+52	CD27,CD40,TNFRSF9,LTB,TNFRSF1B,TNFRSF4,TNFSF11,TNFSF13,TNFSF12,TNFRSF6B,TNFRSF18,TNFSF13B,TNFSF12-TNFSF13
20_Member	Canonical Pathways	M5883	NABA SECRETED FACTORS	-2.64408	-1.455	24/344	2.25227e+102	FGF7,GDF10,INHBA,INHBB,CXCL10,LTB,CXCL9,PTN,CCL2,CCL5,CCL13,CCL18,CXCL12,TGFB1,TNFSF11,TNFSF13,TNFSF12,TNFSF10,FST,CXCL13,TNFSF13B,FSTL1,PDGFC,PIK3IP1
