# Supplementary material for: Immune Activation Following Irbesartan Treatment in a Colorectal Cancer Patient: A Case Study
Source: Int J Mol Sci. 2023 Mar 20;24(6):5869. doi: 10.3390/ijms24065869 (PMC10051648; doi:10.3390/ijms24065869)
Supplement: Supplementary file 1 [file ijms-24-05869-s001.zip › Supplemental Table S2.txt]

Input Sample	B cells naive	B cells memory	Plasma cells	T cells CD8	T cells CD4 naive	T cells CD4 memory resting	T cells CD4 memory activated	T cells follicular helper	T cells regulatory (Tregs)	T cells gamma delta	NK cells resting	NK cells activated	Monocytes	Macrophages M0	Macrophages M1	Macrophages M2	Dendritic cells resting	Dendritic cells activated	Mast cells resting	Mast cells activated	Eosinophils	Neutrophils	P-value	Pearson Correlation
Biopsy 1	0.002982978	0	0.005622739	0.062553071	0	0	0.0105828	0.033234927	0.019023023	0	0.006011679	0.001771879	0	0.091771287	0.009431325	0.044810344	0.003923946	0	0.001335851	0	0	0.0001	0.001	0.436949632
Biopsy 2	0.004886429	0.002504013	0.010069587	0.097001026	0	0.081932239	0	0.039748563	0.043890195	0	0.01300104	0	0.043026593	0.162753748	0.021835232	0.165868509	0.031060578	0	0.007126776	0	0.001914177	0	0.001	0.46717287
