# Supplementary material for: Immune Activation Following Irbesartan Treatment in a Colorectal Cancer Patient: A Case Study
Source: Int J Mol Sci. 2023 Mar 20;24(6):5869. doi: 10.3390/ijms24065869 (PMC10051648; doi:10.3390/ijms24065869)
Supplement: Supplementary file 1 [file ijms-24-05869-s001.zip › Supplemental Table S3.txt]

cdr3aa	count	cdr3nt	v	d	j	VEnd	DStart	DEnd	JStart	Biopsy	freq	shared_id
CASNRRYPSYEQYF	1	TGTGCCAGCAATCGCAGGTATCCTTCCTACGAGCAGTACTTC	TRBV2	.	TRBJ2-7	9	-1	-1	24	Biopsy 1	0.017857143	NA
CASRPTRQGWTEAFF	1	TGTGCCAGCAGACCGACGCGACAGGGGTGGACTGAAGCTTTCTTT	TRBV27	TRBD1	TRBJ1-1	10	19	26	30	Biopsy 1	0.017857143	NA
CASSDPVRQGKNEQFF	1	TGTGCCAGCAGCGATCCAGTACGACAGGGGAAAAATGAGCAGTTCTTC	TRBV2	TRBD1	TRBJ2-1	10	22	29	33	Biopsy 1	0.017857143	NA
CASSFGAVGSPLHF	1	TGTGCCAGCAGTTTCGGGGCCGTCGGTTCACCCCTCCACTTT	TRBV12-3	TRBD1	TRBJ1-6	13	15	19	26	Biopsy 1	0.017857143	NA
CASSLAGDYGYTF	1	TGCGCCAGCAGCTTGGCAGGCGACTATGGCTACACCTTC	TRBV5-1	.	TRBJ1-2	16	-1	-1	22	Biopsy 1	0.017857143	NA
CASSLAGGDTGELFF	3	TGCGCCAGCAGCTTGGCGGGGGGAGACACCGGGGAGCTGTTTTTT	TRBV5-1	TRBD1	TRBJ2-2	16	17	21	25	Biopsy 1	0.053571429	NA
CASSLALGTRDNEQFF	1	TGTGCCAGCAGCTTAGCCTTGGGGACTAGAGACAATGAGCAGTTCTTC	TRBV7-2	TRBD2	TRBJ2-1	16	21	28	31	Biopsy 1	0.017857143	1
CASSLALGTRDNEQFF	1	TGTGCCAGCAGCTTAGCCTTGGGGACTAGAGACAATGAGCAGTTCTTC	TRBV7-2	TRBD2	TRBJ2-1	16	21	28	31	Biopsy 2	0.002659574	1
CASSLGGDYGYTF	1	TGCGCCAGCAGCTTGGGGGGTGACTATGGCTACACCTTC	TRBV5-1	.	TRBJ1-2	15	-1	-1	22	Biopsy 1	0.017857143	NA
CASSLGGSGTEAFF	1	TGTGCCAGCAGCTTAGGAGGGTCAGGCACTGAAGCTTTCTTT	TRBV7-6	TRBD2	TRBJ1-1	15	16	20	26	Biopsy 1	0.017857143	NA
CASSLVGATAVGSYEQYF	1	TGTGCCAGCAGCTTAGTGGGGGCCACGGCGGTGGGTTCCTACGAGCAGTACTTC	TRBV7-6	TRBD1	TRBJ2-7	15	17	22	36	Biopsy 1	0.017857143	NA
CASSLVGSTGYNEQFF	1	TGTGCCAGCAGCTTAGTTGGTTCGACCGGGTACAATGAGCAGTTCTTC	TRBV11-2	TRBD1	TRBJ2-1	15	25	29	30	Biopsy 2	0.002659574	2
CASSLVGSTGYNEQFF	5	TGTGCCAGCAGCTTAGTTGGTTCGACCGGGTACAATGAGCAGTTCTTC	TRBV11-2	TRBD1	TRBJ2-1	15	25	29	30	Biopsy 1	0.089285714	2
CASSPDRRNQPQHF	2	TGTGCCAGTAGTCCGGACAGGCGCAATCAGCCCCAGCATTTT	TRBV19	TRBD1	TRBJ1-5	11	14	20	22	Biopsy 2	0.005319149	3
CASSPDRRNQPQHF	1	TGTGCCAGCAGCCCCGACAGACGCAATCAGCCCCAGCATTTT	TRBV3-1	TRBD1	TRBJ1-5	12	15	19	22	Biopsy 2	0.002659574	3
CASSPDRRNQPQHF	9	TGTGCCAGTAGTCCGGACAGGCGCAATCAGCCCCAGCATTTT	TRBV19	TRBD1	TRBJ1-5	11	14	20	22	Biopsy 1	0.160714286	3
CASSPLYNEQFF	1	TGTGCCAGCAGTCCTCTTTACAATGAGCAGTTCTTC	TRBV27	.	TRBJ2-1	11	-1	-1	18	Biopsy 1	0.017857143	4
CASSPLYNEQFF	1	TGTGCCAGCAGTCCTCTTTACAATGAGCAGTTCTTC	TRBV27	.	TRBJ2-1	11	-1	-1	18	Biopsy 2	0.002659574	4
CASSPRPQPPLGEQFF	1	TGTGCCAGCAGCCCTCGGCCCCAGCCTCCCTTGGGGGAGCAGTTCTTC	TRBV7-8	TRBD2	TRBJ2-1	11	24	29	36	Biopsy 1	0.017857143	NA
CASSPTGQATDTQYF	1	TGTGCCAGCAGCCCAACTGGACAGGCCACAGATACGCAGTATTTT	TRBV7-9	TRBD1	TRBJ2-3	11	18	24	26	Biopsy 1	0.017857143	NA
CASSQDPSSYEQYF	1	TGTGCCAGCAGCCAAGATCCTAGCTCCTACGAGCAGTACTTC	TRBV4-2	.	TRBJ2-7	18	-1	-1	21	Biopsy 1	0.017857143	5
CASSQDPSSYEQYF	2	TGTGCCAGCAGCCAAGATCCTAGCTCCTACGAGCAGTACTTC	TRBV4-2	.	TRBJ2-7	18	-1	-1	21	Biopsy 2	0.005319149	5
CASSSDRGNEQFF	3	TGTGCCAGCTCATCCGACAGGGGAAATGAGCAGTTCTTC	TRBV18	TRBD1	TRBJ2-1	11	15	22	24	Biopsy 1	0.053571429	6
CASSSDRGNEQFF	1	TGTGCCAGCTCATCCGACAGGGGAAATGAGCAGTTCTTC	TRBV18	TRBD1	TRBJ2-1	11	15	22	24	Biopsy 2	0.002659574	6
CASSSRTGELFF	40	TGTGCCAGCAGCTCCAGGACCGGGGAGCTGTTTTTT	TRBV13	.	TRBJ2-2	12	-1	-1	18	Biopsy 2	0.106382979	7
CASSSRTGELFF	3	TGTGCCAGCAGCTCCAGGACCGGGGAGCTGTTTTTT	TRBV13	.	TRBJ2-2	12	-1	-1	18	Biopsy 1	0.053571429	7
CASSTLATYQETQYF	1	TGTGCCAGCAGCACCCTTGCGACGTACCAAGAGACCCAGTACTTC	TRBV6-2	.	TRBJ2-5	10	-1	-1	23	Biopsy 1	0.017857143	NA
CASSTLSGGTFF	1	TGTGCCAGCAGTACCCTCTCAGGGGGGACTTTCTTT	TRBV6-1	TRBD1	TRBJ1-1	11	19	25	28	Biopsy 1	0.017857143	NA
CATTGQSNSPLHF	1	TGTGCCACCACGGGACAGAGTAATTCACCCCTCCACTTT	TRBV10-3	TRBD1	TRBJ1-6	6	10	17	20	Biopsy 1	0.017857143	NA
CATTPTGGKDNEQFF	1	TGTGCCACGACACCGACAGGGGGGAAAGACAATGAGCAGTTCTTC	TRBV19	TRBD1	TRBJ2-1	6	14	22	28	Biopsy 1	0.017857143	NA
CSAPDLPKSTDTQYF	3	TGCAGTGCCCCGGACCTTCCTAAGAGCACAGATACGCAGTATTTT	TRBV20-1	TRBD1	TRBJ2-3	7	8	12	24	Biopsy 1	0.053571429	8
CSAPDLPKSTDTQYF	22	TGCAGTGCCCCGGACCTTCCTAAGAGCACAGATACGCAGTATTTT	TRBV20-1	TRBD1	TRBJ2-3	7	8	12	24	Biopsy 2	0.058510638	8
CSARSLAGGGDTQYF	1	TGCAGTGCTAGATCTCTAGCGGGAGGAGGAGATACGCAGTATTTT	TRBV20-1	TRBD2	TRBJ2-3	11	15	25	29	Biopsy 1	0.017857143	NA
CSATHLAVSTDTQYF	6	TGCAGTGCTACCCACCTGGCGGTTAGCACAGATACGCAGTATTTT	TRBV20-1	.	TRBJ2-3	9	-1	-1	23	Biopsy 2	0.015957447	9
CSATHLAVSTDTQYF	9	TGCAGTGCTACCCACCTGGCGGTTAGCACAGATACGCAGTATTTT	TRBV20-1	.	TRBJ2-3	9	-1	-1	23	Biopsy 1	0.160714286	9
CSLVPGQSYEQYF	1	TGCAGCCTCGTACCGGGACAGTCTTACGAGCAGTACTTC	TRBV20-1	TRBD1	TRBJ2-7	4	12	20	24	Biopsy 1	0.017857143	NA
CSVAGGIGEQFF	1	TGCAGTGTGGCGGGAGGGATCGGTGAGCAGTTCTTC	TRBV20-1	TRBD2	TRBJ2-1	6	9	17	23	Biopsy 1	0.017857143	NA
CSVEGTGGIYEQYF	1	TGCAGCGTTGAAGGGACAGGGGGCATCTACGAGCAGTACTTC	TRBV29-1	TRBD1	TRBJ2-7	12	13	23	26	Biopsy 1	0.017857143	NA
CAIRTGAPGELFF	3	TGTGCCATCCGGACAGGGGCTCCCGGGGAGCTGTTTTTT	TRBV12-3	TRBD1	TRBJ2-2	6	10	18	22	Biopsy 2	0.007978723	NA
CAISEGVSGPSSREQYF	1	TGTGCCATCAGTGAAGGGGTGTCCGGTCCGTCTTCCCGCGAGCAGTACTTC	TRBV10-3	TRBD1	TRBJ2-7	13	19	23	38	Biopsy 2	0.002659574	NA
CAISESSEKLFF	1	TGTGCCATCAGTGAGTCGAGCGAAAAACTGTTTTTT	TRBV10-3	.	TRBJ1-4	18	-1	-1	21	Biopsy 2	0.002659574	NA
CAISESSGVGDTQYF	1	TGTGCCATCAGTGAGTCTAGCGGGGTTGGCGATACGCAGTATTTT	TRBV10-3	TRBD2	TRBJ2-3	16	17	23	30	Biopsy 2	0.002659574	NA
CAISFTQVGANVLTF	2	TGTGCCATCAGTTTCACCCAGGTCGGGGCCAACGTCCTGACTTTC	TRBV10-3	.	TRBJ2-6	11	-1	-1	24	Biopsy 2	0.005319149	NA
CAISTGGDYGYNF	1	TGTGCCATCAGTACAGGGGGCGACTATGGCTACAACTTC	TRBV10-3	TRBD1	TRBJ1-2	11	12	21	22	Biopsy 2	0.002659574	NA
CAISVGQNTGELFF	1	TGTGCCATCAGTGTCGGGCAGAACACCGGGGAGCTGTTTTTT	TRBV10-3	.	TRBJ2-2	12	-1	-1	20	Biopsy 2	0.002659574	NA
CASARGGNQPQHF	1	TGTGCCAGCGCACGGGGGGGGAATCAGCCCCAGCATTTT	TRBV12-3	TRBD1	TRBJ1-5	8	13	17	21	Biopsy 2	0.002659574	NA
CASGEDWRQFF	1	TGTGCCAGTGGGGAAGATTGGAGGCAGTTCTTC	TRBV19	.	TRBJ2-1	8	-1	-1	23	Biopsy 2	0.002659574	NA
CASGENRRNQPQHF	1	TGTGCCAGCGGGGAGAACAGGAGAAATCAGCCCCAGCATTTT	TRBV28	TRBD1	TRBJ1-5	8	16	20	24	Biopsy 2	0.002659574	NA
CASGGQGVSYTF	1	TGTGCCAGCGGCGGACAGGGTGTAAGCTACACCTTC	TRBV3-1	TRBD1	TRBJ1-2	8	12	19	25	Biopsy 2	0.002659574	NA
CASGLPPNYGYTF	3	TGTGCCAGCGGACTGCCGCCGAACTATGGCTACACCTTC	TRBV6-6	TRBD2	TRBJ1-2	8	9	13	21	Biopsy 2	0.007978723	NA
CASGLSTDTQYF	1	TGCGCCAGCGGACTTAGCACAGATACGCAGTATTTT	TRBV5-1	TRBD2	TRBJ2-3	8	9	13	14	Biopsy 2	0.002659574	NA
CASIQGTEAFF	1	TGTGCCAGCATCCAGGGGACTGAAGCTTTCTTT	TRBV6-2	TRBD1	TRBJ1-1	9	12	17	18	Biopsy 2	0.002659574	NA
CASQGGTGIYEQYF	1	TGTGCCAGCCAGGGGGGGACAGGGATCTACGAGCAGTACTTC	TRBV27	TRBD1	TRBJ2-7	8	15	23	26	Biopsy 2	0.002659574	NA
CASRDQGPPAYEQYF	1	TGTGCCAGCAGGGACCAGGGGCCCCCAGCCTACGAGCAGTACTTC	TRBV2	TRBD1	TRBJ2-7	10	20	25	28	Biopsy 2	0.002659574	NA
CASREQRPYEQYF	1	TGCGCCAGCAGAGAACAGAGGCCCTACGAGCAGTACTTC	TRBV10-2	.	TRBJ2-7	10	-1	-1	22	Biopsy 2	0.002659574	NA
CASRIGADQETQYF	1	TGTGCCAGTAGGATAGGGGCCGACCAAGAGACCCAGTACTTC	TRBV19	TRBD2	TRBJ2-5	15	16	20	22	Biopsy 2	0.002659574	NA
CASRIPRGAYEQYF	1	TGTGCCAGCAGGATCCCCCGAGGGGCCTACGAGCAGTACTTC	TRBV2	TRBD1	TRBJ2-7	10	14	18	25	Biopsy 2	0.002659574	NA
CASRKGRSNTEAFF	1	TGTGCCAGCAGAAAGGGTAGGTCGAACACTGAAGCTTTCTTT	TRBV6-2	.	TRBJ1-1	10	-1	-1	23	Biopsy 2	0.002659574	NA
CASRMASGVVAGELFF	1	TGTGCCAGCAGAATGGCTAGCGGGGTAGTTGCCGGGGAGCTGTTTTTT	TRBV28	TRBD2	TRBJ2-2	10	16	23	31	Biopsy 2	0.002659574	NA
CASRNSGRASDTQYF	1	TGCGCCAGCAGGAATAGCGGGAGGGCTTCAGATACGCAGTATTTT	TRBV5-1	TRBD2	TRBJ2-3	10	14	25	28	Biopsy 2	0.002659574	NA
CASRRGLDSNQPQHF	2	TGTGCCAGCAGGCGGGGGTTAGATAGCAATCAGCCCCAGCATTTT	TRBV6-5	TRBD1	TRBJ1-5	10	13	17	22	Biopsy 2	0.005319149	NA
CASRTVTYNEQFF	1	TGTGCCAGCCGGACAGTTACCTACAATGAGCAGTTCTTC	TRBV2	TRBD1	TRBJ2-1	8	10	15	19	Biopsy 2	0.002659574	NA
CASSAGEARQPQHF	2	TGTGCCAGCTCAGCCGGGGAGGCAAGGCAGCCCCAGCATTTT	TRBV18	TRBD2	TRBJ1-5	11	16	21	27	Biopsy 2	0.005319149	NA
CASSAPPEGGELLF	1	TGTGCCAGCAGCGCCCCCCCGGAGGGAGGAGAACTCCTATTC	TRBV9	TRBD2	TRBJ2-7	12	23	28	39	Biopsy 2	0.002659574	NA
CASSAPQGLANVLTF	1	TGTGCCAGCAGTGCACCACAGGGATTGGCCAACGTCCTGACTTTC	TRBV28	TRBD1	TRBJ2-6	11	17	22	26	Biopsy 2	0.002659574	NA
CASSARLAGTYEQYF	1	TGTGCCAGCAGCGCGAGACTAGCGGGAACCTACGAGCAGTACTTC	TRBV7-8	TRBD2	TRBJ2-7	11	16	26	28	Biopsy 2	0.002659574	NA
CASSDPTGELFF	1	TGTGCCAGCAGCGACCCCACCGGGGAGCTGTTTTTT	TRBV9	.	TRBJ2-2	12	-1	-1	17	Biopsy 2	0.002659574	NA
CASSEGQTIPGEQYF	19	TGTGCCAGCAGTGAAGGACAGACAATTCCGGGCGAGCAGTACTTC	TRBV2	TRBD1	TRBJ2-7	15	27	31	32	Biopsy 2	0.050531915	NA
CASSERAGYQETQYF	1	TGTGCCAGCAGCGAAAGAGCGGGATACCAAGAGACCCAGTACTTC	TRBV11-1	TRBD2	TRBJ2-5	11	17	23	24	Biopsy 2	0.002659574	NA
CASSERSRGGRETQYF	1	TGTGCCAGCAGTGAGCGGTCCCGGGGGGGGAGGGAGACCCAGTACTTC	TRBV2	TRBD1	TRBJ2-5	13	17	24	33	Biopsy 2	0.002659574	NA
CASSFGYEQFF	20	TGTGCCAGCAGCTTCGGTTACGAGCAGTTCTTC	TRBV5-6	.	TRBJ2-1	13	-1	-1	21	Biopsy 2	0.053191489	NA
CASSFKGDTEAFF	1	TGTGCCAGCAGTTTCAAGGGGGACACTGAAGCTTTCTTT	TRBV12-3	TRBD1	TRBJ1-1	13	16	21	22	Biopsy 2	0.002659574	NA
CASSFPAGVTDTQYF	2	TGTGCCAGCAGCTTTCCAGCGGGGGTCACAGATACGCAGTATTTT	TRBV7-2	TRBD2	TRBJ2-3	13	17	22	26	Biopsy 2	0.005319149	NA
CASSFQAGTDTQYF	2	TGTGCCAGCAGCTTTCAAGCGGGCACAGATACGCAGTATTTT	TRBV13	TRBD2	TRBJ2-3	13	17	21	22	Biopsy 2	0.005319149	NA
CASSFRQNSNQPQHF	2	TGTGCCAGCAGTTTCAGACAGAATAGCAATCAGCCCCAGCATTTT	TRBV12-3	TRBD1	TRBJ1-5	13	16	20	22	Biopsy 2	0.005319149	NA
CASSFRSGAYNEQFF	1	TGTGCCAGCAGTTTCAGATCAGGGGCCTACAATGAGCAGTTCTTC	TRBV12-3	TRBD1	TRBJ2-1	13	19	24	25	Biopsy 2	0.002659574	NA
CASSFTGGRSTDTQYF	2	TGTGCCAGCAGCTTTACAGGGGGCAGAAGCACAGATACGCAGTATTTT	TRBV7-8	TRBD1	TRBJ2-3	13	15	23	27	Biopsy 2	0.005319149	NA
CASSGGVATQPQHF	1	TGTGCCAGCAGTGGTGGGGTAGCAACTCAGCCCCAGCATTTT	TRBV2	.	TRBJ1-5	12	-1	-1	19	Biopsy 2	0.002659574	NA
CASSGPRTGNNSPLHF	1	TGTGCCAGCAGTGGACCGCGGACAGGGAATAATTCACCCCTCCACTTT	TRBV28	TRBD1	TRBJ1-6	11	19	26	28	Biopsy 2	0.002659574	NA
CASSHPQGKGEETQYF	1	TGTGCCAGCAGCCATCCTCAAGGGAAGGGTGAAGAGACCCAGTACTTC	TRBV7-9	.	TRBJ2-5	11	-1	-1	31	Biopsy 2	0.002659574	NA
CASSIGLVRSNEQFF	4	TGTGCCAGTAGTATAGGCCTAGTTCGGAGCAATGAGCAGTTCTTC	TRBV19	TRBD2	TRBJ2-1	15	18	22	29	Biopsy 2	0.010638298	NA
CASSIGTAQETQYF	1	TGCGCCAGCAGCATAGGGACGGCCCAAGAGACCCAGTACTTC	TRBV5-1	TRBD1	TRBJ2-5	11	15	19	23	Biopsy 2	0.002659574	NA
CASSIINRVEQYF	1	TGTGCCAGCAGCATCATTAACAGGGTCGAGCAGTACTTC	TRBV5-6	TRBD1	TRBJ2-7	11	19	24	26	Biopsy 2	0.002659574	NA
CASSINPATGELFF	1	TGTGCCAGTAGTATTAACCCGGCCACCGGGGAGCTGTTTTTT	TRBV19	TRBD1	TRBJ2-2	13	17	21	23	Biopsy 2	0.002659574	NA
CASSIPGGNTEAFF	1	TGTGCCAGCAGCATCCCTGGGGGGAACACTGAAGCTTTCTTT	TRBV13	TRBD1	TRBJ1-1	11	14	18	23	Biopsy 2	0.002659574	NA
CASSITGVSYEQYF	1	TGTGCCAGTAGTATCACGGGTGTCTCCTACGAGCAGTACTTC	TRBV19	.	TRBJ2-7	13	-1	-1	23	Biopsy 2	0.002659574	NA
CASSKGDIAYEQYF	1	TGTGCCAGCAGCAAAGGGGACATAGCCTACGAGCAGTACTTC	TRBV7-2	TRBD1	TRBJ2-7	11	16	21	25	Biopsy 2	0.002659574	NA
CASSLAGTQTYNEQFF	1	TGCGCCAGCAGCTTGGCCGGGACCCAAACCTACAATGAGCAGTTCTTC	TRBV5-1	TRBD1	TRBJ2-1	17	18	22	28	Biopsy 2	0.002659574	NA
CASSLAPRTGIDQETQYF	1	TGTGCCAGCAGCTTAGCGCCCCGGACAGGGATCGACCAAGAGACCCAGTACTTC	TRBV7-2	TRBD1	TRBJ2-5	18	22	29	34	Biopsy 2	0.002659574	NA
CASSLAQTDTQYF	1	TGTGCCAGCAGCTTAGCGCAGACAGATACGCAGTATTTT	TRBV7-6	.	TRBJ2-3	18	-1	-1	21	Biopsy 2	0.002659574	NA
CASSLEASSETQYF	1	TGTGCCAGCAGCTTGGAGGCGTCATCGGAGACCCAGTACTTC	TRBV5-4	.	TRBJ2-5	15	-1	-1	27	Biopsy 2	0.002659574	NA
CASSLENQGKETQYF	1	TGTGCCAGCAGCTTGGAAAATCAGGGGAAAGAGACCCAGTACTTC	TRBV5-4	TRBD1	TRBJ2-5	15	21	26	28	Biopsy 2	0.002659574	NA
CASSLFDPSPLHF	1	TGTGCCAGCAGCTTGTTTGACCCTTCACCCCTCCACTTT	TRBV5-6	.	TRBJ1-6	14	-1	-1	23	Biopsy 2	0.002659574	NA
CASSLGGAGANVLTF	1	TGTGCCAGCAGTTTAGGGGGGGCCGGGGCCAACGTCCTGACTTTC	TRBV12-3	TRBD1	TRBJ2-6	15	17	22	24	Biopsy 2	0.002659574	NA
CASSLGQGAQGGANVLTF	1	TGCGCCAGCAGCTTAGGACAGGGGGCACAAGGTGGGGCCAACGTCCTGACTTTC	TRBV5-1	TRBD1	TRBJ2-6	13	15	25	32	Biopsy 2	0.002659574	NA
CASSLGQGPYSNQPQHF	3	TGTGCCAGCAGCCTAGGACAGGGGCCTTATAGCAATCAGCCCCAGCATTTT	TRBV27	TRBD1	TRBJ1-5	10	15	23	27	Biopsy 2	0.007978723	NA
CASSLGTGEAFF	1	TGTGCCAGCAGTCTTGGGACAGGGGAAGCTTTCTTT	TRBV12-3	TRBD1	TRBJ1-1	11	15	23	24	Biopsy 2	0.002659574	NA
CASSLGTQPQHF	1	TGTGCCAGCAGCTTAGGGACTCAGCCCCAGCATTTT	TRBV11-1	.	TRBJ1-5	15	-1	-1	20	Biopsy 2	0.002659574	NA
CASSLGTVGLYGYTF	1	TGCGCCAGCAGCTTGGGAACAGTGGGTCTCTATGGCTACACCTTC	TRBV5-1	.	TRBJ1-2	15	-1	-1	29	Biopsy 2	0.002659574	NA
CASSLGVLSEEAFF	1	TGTGCCAGCAGCTTAGGAGTCCTAAGTGAGGAGGCTTTCTTT	TRBV11-1	TRBD2	TRBJ1-1	15	17	21	33	Biopsy 2	0.002659574	NA
CASSLITDTQYF	1	TGTGCCAGCAGCCTAATAACAGATACGCAGTATTTT	TRBV7-9	.	TRBJ2-3	11	-1	-1	18	Biopsy 2	0.002659574	NA
CASSLKGRTTNEKLFF	1	TGTGCCAGCAGTTTAAAAGGCCGGACAACTAATGAAAAACTGTTTTTT	TRBV27	.	TRBJ1-4	14	-1	-1	25	Biopsy 2	0.002659574	NA
CASSLKLDSPLHF	5	TGTGCCAGCAGTTTAAAGCTGGATTCACCCCTCCACTTT	TRBV12-3	.	TRBJ1-6	14	-1	-1	22	Biopsy 2	0.013297872	NA
CASSLLRTDYEQYF	1	TGTGCCAGCAGTTTACTTCGGACAGACTACGAGCAGTACTTC	TRBV28	TRBD1	TRBJ2-7	14	19	24	26	Biopsy 2	0.002659574	NA
CASSLLTPSTVEQYF	2	TGTGCCAGCAGCCTCCTGACCCCCTCTACGGTCGAGCAGTACTTC	TRBV5-4	TRBD1	TRBJ2-7	11	19	24	32	Biopsy 2	0.005319149	NA
CASSLMGGTYEQYF	1	TGTGCCAGCAGTTTAATGGGGGGTACCTACGAGCAGTACTTC	TRBV27	TRBD1	TRBJ2-7	14	17	21	25	Biopsy 2	0.002659574	NA
CASSLMGQGKDEQFF	1	TGTGCCAGCAGCTTAATGGGACAGGGTAAGGATGAGCAGTTCTTC	TRBV7-3	TRBD1	TRBJ2-1	15	17	25	31	Biopsy 2	0.002659574	NA
CASSLNWQGDSPLHF	1	TGTGCCAGCAGCTTGAATTGGCAGGGGGATTCACCCCTCCACTTT	TRBV5-4	TRBD1	TRBJ1-6	14	21	27	28	Biopsy 2	0.002659574	NA
CASSLPWGQQRTYEQYF	1	TGTGCCAGCAGTTTACCCTGGGGACAGCAAAGGACCTACGAGCAGTACTTC	TRBV28	TRBD1	TRBJ2-7	14	20	26	34	Biopsy 2	0.002659574	NA
CASSLQGTSGNEQFF	1	TGTGCCAGCAGCTTACAAGGGACTAGCGGAAATGAGCAGTTCTTC	TRBV7-8	TRBD2	TRBJ2-1	14	18	28	30	Biopsy 2	0.002659574	NA
CASSLRAGARSDTQYF	2	TGCGCCAGCAGCTTGAGGGCAGGGGCGAGATCAGATACGCAGTATTTT	TRBV5-1	TRBD1	TRBJ2-3	14	19	24	31	Biopsy 2	0.005319149	NA
CASSLRAINEKLFF	2	TGTGCCAGCAGTTTACGGGCCATAAATGAAAAACTGTTTTTT	TRBV12-4	TRBD2	TRBJ1-4	14	16	20	24	Biopsy 2	0.005319149	NA
CASSLRGLDTEAFF	1	TGTGCCAGCAGTTTGAGGGGGCTGGACACTGAAGCTTTCTTT	TRBV6-5	TRBD1	TRBJ1-1	12	15	21	25	Biopsy 2	0.002659574	NA
CASSLRGSADTQYF	1	TGTGCCAGCAGCCTACGGGGGTCCGCAGATACGCAGTATTTT	TRBV4-2	TRBD1	TRBJ2-3	12	16	20	25	Biopsy 2	0.002659574	NA
CASSLRPGTGGYTF	1	TGTGCCAGCAGCTTACGTCCAGGGACGGGCGGCTACACCTTC	TRBV11-1	TRBD1	TRBJ1-2	14	16	25	30	Biopsy 2	0.002659574	NA
CASSLSGQGTYEQYF	1	TGTGCCAGCAGCTTATCGGGACAGGGAACCTACGAGCAGTACTTC	TRBV7-2	TRBD1	TRBJ2-7	14	16	25	28	Biopsy 2	0.002659574	NA
CASSLTGRLPNNEQFF	1	TGTGCCAGCAGCTTAACAGGGCGACTACCAAACAATGAGCAGTTCTTC	TRBV7-3	TRBD1	TRBJ2-1	16	18	22	31	Biopsy 2	0.002659574	NA
CASSLTGVKDTQYF	2	TGTGCCAGCAGTCTGACGGGAGTAAAAGATACGCAGTATTTT	TRBV25-1	TRBD2	TRBJ2-3	11	16	21	26	Biopsy 2	0.005319149	NA
CASSLVGGALYNEQFF	6	TGTGCCAGCAGCTTAGTCGGGGGAGCCCTCTACAATGAGCAGTTCTTC	TRBV7-6	TRBD1	TRBJ2-1	15	18	27	29	Biopsy 2	0.015957447	NA
CASSLWETQYF	1	TGTGCCAGCAGTCTCTGGGAGACCCAGTACTTC	TRBV2	.	TRBJ2-5	11	-1	-1	18	Biopsy 2	0.002659574	NA
CASSMPIKAGDPYEQFF	1	TGCGCCAGCAGCATGCCTATCAAAGCGGGAGATCCCTATGAGCAGTTCTTC	TRBV5-1	TRBD2	TRBJ2-1	11	23	30	37	Biopsy 2	0.002659574	NA
CASSPASTGANTEAFF	1	TGCGCCAGCAGCCCGGCATCGACAGGGGCGAACACTGAAGCTTTCTTT	TRBV5-1	TRBD1	TRBJ1-1	11	20	27	29	Biopsy 2	0.002659574	NA
CASSPDRGYEQYF	6	TGTGCCAGCAGTCCTGACAGGGGCTACGAGCAGTACTTC	TRBV13	TRBD1	TRBJ2-7	10	15	22	23	Biopsy 2	0.015957447	NA
CASSPEGGRTYEQYF	1	TGTGCCAGCAGCCCCGAAGGGGGTCGGACCTACGAGCAGTACTTC	TRBV7-8	TRBD1	TRBJ2-7	11	17	22	28	Biopsy 2	0.002659574	NA
CASSPGLADNNEQFF	1	TGTGCCAGCAGCCCCGGACTAGCGGATAACAATGAGCAGTTCTTC	TRBV4-2	TRBD2	TRBJ2-1	12	15	24	28	Biopsy 2	0.002659574	NA
CASSPGQGTYEQYF	2	TGTGCCAGCTCACCGGGACAGGGGACCTACGAGCAGTACTTC	TRBV18	TRBD1	TRBJ2-7	13	14	23	25	Biopsy 2	0.005319149	NA
CASSPITGETAGNTIYF	1	TGTGCCAGCAGTCCCATAACTGGGGAGACGGCTGGAAACACCATATATTTT	TRBV6-1	TRBD2	TRBJ1-3	11	22	26	31	Biopsy 2	0.002659574	NA
CASSPLAGGDNEQFF	1	TGCGCCAGCAGCCCACTAGCGGGAGGGGACAATGAGCAGTTCTTC	TRBV5-1	TRBD2	TRBJ2-1	11	14	26	28	Biopsy 2	0.002659574	NA
CASSPNPASVEEQYF	1	TGTGCCAGCAGCCCCAACCCGGCTAGCGTGGAGGAGCAGTACTTC	TRBV7-6	TRBD2	TRBJ2-7	11	22	27	33	Biopsy 2	0.002659574	NA
CASSPPLAASYNEQFF	2	TGTGCCAGCTCACCTCCTCTAGCGGCCTCCTACAATGAGCAGTTCTTC	TRBV18	TRBD2	TRBJ2-1	13	18	24	26	Biopsy 2	0.005319149	NA
CASSPRGLEEQYF	1	TGTGCCAGCTCACCACGAGGTTTAGAAGAGCAGTACTTC	TRBV18	.	TRBJ2-7	15	-1	-1	27	Biopsy 2	0.002659574	NA
CASSPRGVLNEQFF	1	TGTGCCAGCAGCCCGCGGGGGGTTTTGAATGAGCAGTTCTTC	TRBV12-3	TRBD1	TRBJ2-1	10	16	20	27	Biopsy 2	0.002659574	NA
CASSPRPQLKQIPQHF	1	TGTGCCAGCTCACCGCGCCCCCAATTGAAACAAATCCCCCAGCATTTT	TRBV18	TRBD1	TRBJ1-5	13	14	21	36	Biopsy 2	0.002659574	NA
CASSPSRDGNTQYF	5	TGCGCCAGCAGCCCTTCACGTGATGGGAATACGCAGTATTTT	TRBV5-1	.	TRBJ2-3	11	-1	-1	28	Biopsy 2	0.013297872	NA
CASSQAGPENQPQHF	1	TGTGCCAGCAGCCAAGCAGGTCCGGAGAATCAGCCCCAGCATTTT	TRBV3-1	.	TRBJ1-5	15	-1	-1	27	Biopsy 2	0.002659574	NA
CASSQDLGTGVYEQYF	1	TGTGCCAGCAGCCAAGATCTCGGGACAGGGGTCTACGAGCAGTACTTC	TRBV14	TRBD1	TRBJ2-7	19	20	30	32	Biopsy 2	0.002659574	NA
CASSQDSAAVSSYNEQFF	2	TGTGCCAGCAGCCAAGATAGCGCGGCCGTGAGCTCCTACAATGAGCAGTTCTTC	TRBV3-1	.	TRBJ2-1	17	-1	-1	29	Biopsy 2	0.005319149	NA
CASSQDWTSPNTQYF	2	TGTGCCAGCAGCCAAGACTGGACTAGCCCGAATACGCAGTATTTT	TRBV4-2	TRBD2	TRBJ2-3	16	19	26	31	Biopsy 2	0.005319149	NA
CASSQERLGGDTQYF	2	TGTGCCAGCAGCCAAGAGAGGCTTGGGGGAGATACGCAGTATTTT	TRBV3-1	TRBD1	TRBJ2-3	16	24	28	29	Biopsy 2	0.005319149	NA
CASSQGQWGREQYF	1	TGTGCCAGCAGTCAGGGACAGTGGGGGCGCGAGCAGTACTTC	TRBV6-1	TRBD1	TRBJ2-7	11	14	24	29	Biopsy 2	0.002659574	NA
CASSQGTGPRNEQFF	1	TGTGCCAGCAGCCAAGGGACAGGGCCGAGGAATGAGCAGTTCTTC	TRBV3-1	TRBD1	TRBJ2-1	15	16	23	30	Biopsy 2	0.002659574	NA
CASSQKLITNTGELFF	6	TGTGCCAGCAGCCAAAAGCTTATAACGAACACCGGGGAGCTGTTTTTT	TRBV3-1	.	TRBJ2-2	14	-1	-1	25	Biopsy 2	0.015957447	NA
CASSQPGQGAKLNTGELFF	1	TGCGCCAGCAGCCAGCCGGGACAGGGGGCGAAATTGAACACCGGGGAGCTGTTTTTT	TRBV4-1	TRBD1	TRBJ2-2	13	15	29	35	Biopsy 2	0.002659574	NA
CASSQVPASTNYNEQFF	1	TGTGCCAGCAGCCAAGTGCCGGCATCGACGAACTACAATGAGCAGTTCTTC	TRBV3-1	.	TRBJ2-1	15	-1	-1	32	Biopsy 2	0.002659574	NA
CASSQVRLAGDTQYF	3	TGTGCCAGCAGCCAAGTGAGACTAGCGGGAGATACGCAGTATTTT	TRBV3-1	TRBD2	TRBJ2-3	15	19	28	29	Biopsy 2	0.007978723	NA
CASSQVVVTEAFF	1	TGTGCCAGCAGCCAAGTTGTAGTCACTGAAGCTTTCTTT	TRBV4-2	.	TRBJ1-1	15	-1	-1	23	Biopsy 2	0.002659574	NA
CASSRDRDQPQHF	1	TGTGCTAGCAGCCGGGACAGGGATCAGCCCCAGCATTTT	TRBV7-7	TRBD1	TRBJ1-5	11	12	21	22	Biopsy 2	0.002659574	NA
CASSRGGDYGYTF	4	TGCGCCAGCAGCAGGGGTGGTGACTATGGCTACACCTTC	TRBV5-1	TRBD1	TRBJ1-2	11	12	16	22	Biopsy 2	0.010638298	NA
CASSRQGGYSPLHF	1	TGTGCCAGCAGCCGACAGGGAGGATATTCACCCCTCCACTTT	TRBV3-1	TRBD1	TRBJ1-6	12	13	19	25	Biopsy 2	0.002659574	NA
CASSRRVAAMPSYNEQFF	3	TGCGCCAGCAGCCGGCGTGTGGCGGCTATGCCCTCCTACAATGAGCAGTTCTTC	TRBV10-2	.	TRBJ2-1	10	-1	-1	32	Biopsy 2	0.007978723	NA
CASSRTGVKSYEQYF	1	TGTGCCAGCAGCCGCACAGGGGTTAAGTCCTACGAGCAGTACTTC	TRBV5-6	TRBD1	TRBJ2-7	11	15	21	27	Biopsy 2	0.002659574	NA
CASSRVPGPTGELFF	1	TGTGCCAGTAGTAGAGTTCCAGGACCAACCGGGGAGCTGTTTTTT	TRBV19	.	TRBJ2-2	12	-1	-1	27	Biopsy 2	0.002659574	NA
CASSSGGGELFF	2	TGTGCCAGCTCATCCGGCGGCGGGGAGCTGTTTTTT	TRBV18	.	TRBJ2-2	11	-1	-1	20	Biopsy 2	0.005319149	NA
CASSSGPSTEAFF	1	TGTGCCAGCAGTTCAGGTCCTTCGACTGAAGCTTTCTTT	TRBV12-3	.	TRBJ1-1	12	-1	-1	24	Biopsy 2	0.002659574	NA
CASSSLYCPREQFF	1	TGTGCCAGCAGTTCCCTGTATTGTCCCCGTGAGCAGTTCTTC	TRBV6-7	TRBD1	TRBJ2-1	12	13	18	29	Biopsy 2	0.002659574	NA
CASSSQGARETQYF	1	TGTGCCAGCAGCTCCCAGGGGGCGCGAGAGACCCAGTACTTC	TRBV11-2	TRBD1	TRBJ2-5	12	15	24	26	Biopsy 2	0.002659574	NA
CASSSRGHEQYF	1	TGTGCCAGCAGTAGCAGGGGCCACGAGCAGTACTTC	TRBV6-5	TRBD1	TRBJ2-7	11	14	19	22	Biopsy 2	0.002659574	NA
CASSSRWGRNEQYF	1	TGTGCCAGCAGTTCCCGGTGGGGACGCAACGAGCAGTACTTC	TRBV28	TRBD1	TRBJ2-7	12	13	17	28	Biopsy 2	0.002659574	NA
CASSSSWGGNTIYF	1	TGTGCCAGCAGCTCAAGTTGGGGGGGAAACACCATATATTTT	TRBV7-6	TRBD1	TRBJ1-3	12	19	23	24	Biopsy 2	0.002659574	NA
CASSSYRGSPYEQYF	1	TGTGCCAGCAGCTCCTACCGGGGTAGTCCCTACGAGCAGTACTTC	TRBV7-1	TRBD1	TRBJ2-7	13	17	21	28	Biopsy 2	0.002659574	NA
CASSTTRDRGREQYF	1	TGTGCCAGCAGTACAACCCGGGACAGGGGTCGCGAGCAGTACTTC	TRBV27	TRBD1	TRBJ2-7	11	16	28	32	Biopsy 2	0.002659574	NA
CASSVDGGGYNEQFF	1	TGTGCCAGCAGTGTTGACGGCGGAGGATACAATGAGCAGTTCTTC	TRBV2	TRBD2	TRBJ2-1	12	21	25	27	Biopsy 2	0.002659574	NA
CASSVDRDQPQHF	2	TGTGCCAGCAGCGTCGACAGGGATCAGCCCCAGCATTTT	TRBV7-7	TRBD1	TRBJ1-5	11	15	21	22	Biopsy 2	0.005319149	NA
CASSVMGGSPLHF	2	TGTGCCAGCAGTGTTATGGGGGGGTCACCCCTCCACTTT	TRBV12-3	TRBD1	TRBJ1-6	11	17	21	24	Biopsy 2	0.005319149	NA
CASSVPRRGTEAFF	2	TGTGCCAGCAGTGTCCCGAGGAGGGGCACTGAAGCTTTCTTT	TRBV28	TRBD1	TRBJ1-1	11	12	17	26	Biopsy 2	0.005319149	NA
CASSVTGYTEAFF	1	TGTGCCAGCAGTGTTACAGGCTACACTGAAGCTTTCTTT	TRBV2	TRBD1	TRBJ1-1	12	15	19	22	Biopsy 2	0.002659574	NA
CASSVTPGPTGEQYF	1	TGTGCCAGTAGTGTCACTCCCGGTCCTACGGGCGAGCAGTACTTC	TRBV19	TRBD1	TRBJ2-7	11	17	22	32	Biopsy 2	0.002659574	NA
CASSYGQGAEAFF	13	TGTGCCAGCAGTTACGGACAAGGAGCCGAAGCTTTCTTT	TRBV6-5	TRBD1	TRBJ1-1	14	15	19	27	Biopsy 2	0.034574468	NA
CASSYPGSRQYF	1	TGTGCCAGCAGTTACCCAGGGTCTCGGCAGTACTTC	TRBV12-3	TRBD1	TRBJ2-7	12	16	20	26	Biopsy 2	0.002659574	NA
CASSYRTSHF	1	TGCGCCAGCAGTTACCGGACTAGCCACTTT	TRBV23-1	TRBD2	TRBJ1-6	11	16	22	23	Biopsy 2	0.002659574	NA
CASSYSGPLGYEQYF	1	TGTGCCAGCAGTTACTCGGGTCCCCTTGGCTACGAGCAGTACTTC	TRBV6-5	TRBD1	TRBJ2-7	17	21	25	29	Biopsy 2	0.002659574	NA
CASTFSGTGYNEQFF	1	TGTGCCAGCACCTTTTCCGGGACAGGGTACAATGAGCAGTTCTTC	TRBV2	TRBD1	TRBJ2-1	9	16	26	27	Biopsy 2	0.002659574	NA
CASTLTGGAGTEAFF	1	TGTGCCAGCACCCTCACAGGGGGCGCTGGCACTGAAGCTTTCTTT	TRBV6-6	TRBD1	TRBJ1-1	9	15	25	29	Biopsy 2	0.002659574	NA
CASTPPRGEQYF	1	TGTGCCAGCACCCCGCCCCGGGGTGAGCAGTACTTC	TRBV28	TRBD1	TRBJ2-7	9	16	21	24	Biopsy 2	0.002659574	NA
CASTPSRRTTEAFF	1	TGTGCCAGTACCCCCAGCAGACGGACCACTGAAGCTTTCTTT	TRBV19	TRBD1	TRBJ1-1	9	10	14	26	Biopsy 2	0.002659574	NA
CASTRQGVTSWGSYEQYF	1	TGTGCCAGCACCCGACAGGGGGTAACTAGCTGGGGGTCCTACGAGCAGTACTTC	TRBV11-2	TRBD1	TRBJ2-7	9	13	21	36	Biopsy 2	0.002659574	NA
CATKAGELFF	1	TGTGCCACGAAGGCAGGGGAGCTGTTTTTT	TRBV19	.	TRBJ2-2	6	-1	-1	15	Biopsy 2	0.002659574	NA
CATLDRASRIQYF	1	TGTGCCACCCTAGACAGGGCGTCCCGGATTCAGTACTTC	TRBV19	TRBD1	TRBJ2-4	6	20	26	27	Biopsy 2	0.002659574	NA
CATRTGTFGSPLHF	1	TGTGCCACCAGGACCGGGACGTTCGGTTCACCCCTCCACTTT	TRBV15	TRBD1	TRBJ1-6	10	13	19	26	Biopsy 2	0.002659574	NA
CATSLRGGQGDEQYF	1	TGTGCCACCAGCCTTCGAGGGGGACAGGGGGACGAGCAGTACTTC	TRBV15	TRBD1	TRBJ2-7	11	20	30	31	Biopsy 2	0.002659574	NA
CATSRGQGGTDTQYF	1	TGTGCCACCAGCAGAGGCCAGGGGGGCACAGATACGCAGTATTTT	TRBV15	TRBD1	TRBJ2-3	15	18	24	25	Biopsy 2	0.002659574	NA
CATSRGQGSSEKLFF	1	TGTGCCACCAGCAGGGGACAGGGCAGTAGTGAAAAACTGTTTTTT	TRBV15	TRBD1	TRBJ1-4	13	14	22	29	Biopsy 2	0.002659574	NA
CATTPGQGITDTQYF	3	TGTGCCACCACTCCGGGACAGGGGATCACAGATACGCAGTATTTT	TRBV24-1	TRBD1	TRBJ2-3	9	12	23	26	Biopsy 2	0.007978723	NA
CAWKLAGQNNSPLHF	1	TGTGCCTGGAAACTGGCCGGACAAAATAATTCACCCCTCCACTTT	TRBV30	TRBD1	TRBJ1-6	9	18	22	25	Biopsy 2	0.002659574	NA
CSAITGWENIQYF	1	TGCAGTGCTATTACCGGGTGGGAAAACATTCAGTACTTC	TRBV20-1	TRBD1	TRBJ2-4	9	13	17	22	Biopsy 2	0.002659574	NA
CSAPALAISTDTQYF	1	TGCAGTGCTCCCGCCCTAGCGATCAGCACAGATACGCAGTATTTT	TRBV20-1	TRBD2	TRBJ2-3	8	15	20	24	Biopsy 2	0.002659574	NA
CSAPDLPVSTDTQYF	4	TGCAGTGCTCCCGACTTGCCTGTAAGCACAGATACGCAGTATTTT	TRBV20-1	TRBD1	TRBJ2-3	8	18	22	24	Biopsy 2	0.010638298	NA
CSAPFLAGGGDDTQYF	5	TGCAGTGCTCCGTTTCTAGCGGGGGGGGGTGATGATACGCAGTATTTT	TRBV20-1	TRBD2	TRBJ2-3	8	15	26	33	Biopsy 2	0.013297872	NA
CSAPGWDRGHYEQYF	2	TGCAGTGCTCCCGGGTGGGACAGGGGGCACTACGAGCAGTACTTC	TRBV20-1	TRBD1	TRBJ2-7	8	16	27	29	Biopsy 2	0.005319149	NA
CSAPHLAASPDTQYF	1	TGCAGTGCCCCTCATCTAGCGGCAAGCCCAGATACGCAGTATTTT	TRBV20-1	TRBD2	TRBJ2-3	7	15	21	24	Biopsy 2	0.002659574	NA
CSAPHLAASTDTQYF	3	TGCAGTGCCCCTCATCTAGCGGCAAGCACAGATACGCAGTATTTT	TRBV20-1	TRBD2	TRBJ2-3	7	15	21	24	Biopsy 2	0.007978723	NA
CSAPPDRGRGEQFF	1	TGCAGTGCTCCGCCGGACAGGGGGCGGGGGGAGCAGTTCTTC	TRBV20-1	TRBD1	TRBJ2-1	8	14	25	30	Biopsy 2	0.002659574	NA
CSAPSLGGTGSDEQYF	4	TGCAGTGCACCGTCCTTAGGCGGGACAGGGTCGGACGAGCAGTACTTC	TRBV20-1	TRBD1	TRBJ2-7	7	20	29	34	Biopsy 2	0.010638298	NA
CSARDALGLASFNEQFF	1	TGCAGTGCTAGAGATGCCCTAGGACTAGCGTCCTTCAATGAGCAGTTCTTC	TRBV20-1	TRBD2	TRBJ2-1	14	21	29	30	Biopsy 2	0.002659574	NA
CSARDDRGGYEQYF	1	TGCAGTGCTAGAGACGACAGGGGCGGCTACGAGCAGTACTTC	TRBV20-1	TRBD1	TRBJ2-7	13	15	22	26	Biopsy 2	0.002659574	NA
CSAREPNPKNIQYF	1	TGCAGTGCTAGAGAACCCAACCCCAAAAACATTCAGTACTTC	TRBV20-1	.	TRBJ2-4	13	-1	-1	22	Biopsy 2	0.002659574	NA
CSARIAGGPEETQYF	1	TGCAGTGCTAGAATAGCGGGAGGGCCCGAGGAGACCCAGTACTTC	TRBV20-1	TRBD2	TRBJ2-5	11	13	26	30	Biopsy 2	0.002659574	NA
CSARSGLAGDEQFF	1	TGCAGTGCTAGATCAGGACTAGCGGGAGATGAGCAGTTCTTC	TRBV20-1	TRBD2	TRBJ2-1	11	15	27	28	Biopsy 2	0.002659574	NA
CSARSGVGNTIYF	1	TGCAGTGCTAGGAGCGGGGTTGGAAACACCATATATTTT	TRBV20-1	TRBD2	TRBJ1-3	10	12	17	20	Biopsy 2	0.002659574	NA
CSARSVERGGNEQFF	2	TGCAGTGCAAGGTCGGTAGAGCGGGGAGGAAATGAGCAGTTCTTC	TRBV20-1	TRBD2	TRBJ2-1	7	19	24	30	Biopsy 2	0.005319149	NA
CSARWTEYNEQFF	1	TGCAGTGCCCGATGGACAGAGTACAATGAGCAGTTCTTC	TRBV20-1	TRBD1	TRBJ2-1	7	13	18	21	Biopsy 2	0.002659574	NA
CSASALAVSTDTQYF	1	TGCAGTGCTAGCGCTTTAGCAGTCAGCACAGATACGCAGTATTTT	TRBV20-1	.	TRBJ2-3	10	-1	-1	24	Biopsy 2	0.002659574	NA
CSASNSNQPQHF	1	TGCAGCGCTTCTAACAGCAATCAGCCCCAGCATTTT	TRBV29-1	.	TRBJ1-5	6	-1	-1	15	Biopsy 2	0.002659574	NA
CSASWLAMSTDTQYF	1	TGCAGTGCTAGTTGGCTAGCGATGAGCACAGATACGCAGTATTTT	TRBV20-1	TRBD2	TRBJ2-3	10	15	20	24	Biopsy 2	0.002659574	NA
CSGDRGRAEQFF	1	TGCAGCGGGGACAGGGGAAGGGCTGAGCAGTTCTTC	TRBV29-1	TRBD1	TRBJ2-1	6	7	16	23	Biopsy 2	0.002659574	NA
CSVAAGTGGLYEQYF	1	TGCAGCGTTGCCGCCGGGACAGGGGGTTTGTACGAGCAGTACTTC	TRBV29-1	TRBD1	TRBJ2-7	9	13	25	30	Biopsy 2	0.002659574	NA
CSVAGGEGNTEAFF	2	TGCAGCGTTGCTGGGGGTGAGGGGAACACTGAAGCTTTCTTT	TRBV29-1	TRBD1	TRBJ1-1	9	12	16	23	Biopsy 2	0.005319149	NA
CSVGDRGNQPQHF	1	TGCAGCGTTGGAGACAGGGGGAATCAGCCCCAGCATTTT	TRBV29-1	TRBD1	TRBJ1-5	13	14	20	21	Biopsy 2	0.002659574	NA
CSVGTGFYEQYF	1	TGCAGCGTTGGGACAGGCTTCTACGAGCAGTACTTC	TRBV29-1	TRBD1	TRBJ2-7	9	10	15	16	Biopsy 2	0.002659574	NA
CSVGTGGTNEKLFF	1	TGCAGCGTTGGGACGGGCGGAACTAATGAAAAACTGTTTTTT	TRBV29-1	TRBD1	TRBJ1-4	9	14	18	20	Biopsy 2	0.002659574	NA
CSVGTGGTNEKLFF	1	TGCAGCGTTGGAACCGGAGGAACTAATGAAAAACTGTTTTTT	TRBV29-1	TRBD2	TRBJ1-4	9	15	19	20	Biopsy 2	0.002659574	NA
CSVYGTPDSGANVLTF	1	TGCAGCGTGTACGGGACACCTGACTCTGGGGCCAACGTCCTGACTTTC	TRBV29-1	TRBD1	TRBJ2-6	7	11	17	23	Biopsy 2	0.002659574	NA
